# Supplementary material for: 4-(3-Iodo­phen­yl)-1-(2-oxoindolin-3-yl­idene)thio­semicarbazide
Source: Acta Crystallogr Sect E Struct Rep Online. 2010 Jun 16;66(Pt 7):o1629. doi: 10.1107/S1600536810021938 (PMC3006823; doi:10.1107/S1600536810021938)
Supplement: Supplementary file 1 [file e-66-o1629-sup1.cif]

##############################################################################
###                                                                        ###
###        Electronic paper (Acta Crystallographica Section E)             ###
###                                                                        ###
##############################################################################
#                                                                            #
# This CIF contains the data in a paper accepted for publication in Acta     #
# Crystallographica Section E. It conforms to the requirements of Notes      #
# for Authors for Section E, and has been peer reviewed under the auspices   #
# of the IUCr Commission on Journals.                                        #
#                                                                            #
# Full details of the Crystallographic Information File format               #
# are given in the paper "The Crystallographic Information File (CIF):       #
# a New Standard Archive File for Crystallography" by S. R. Hall, F. H.      #
# Allen and I. D. Brown [Acta Cryst. (1991), A47, 655-685].                  #
#                                                                            #
# The current version of the core CIF dictionary is obtainable from          #
# ftp://ftp.iucr.org/pub/cif_core.dic. The current version number is 2.4.    #
#                                                                            #
# Software is freely available for graphical display of the structure(s) in  #
# this CIF.  For information consult the CIF home page http://www.iucr.org/  #
# cif/home.html                                                              #
#                                                                            #
# This file may be used for bona fide research purposes within the           #
# scientific community so long as proper attribution is given to the journal # 
# article from which it was obtained.                                        #
#                                                                            #
##############################################################################
                                             
data_global
_audit_creation_method     ?
_journal_date_recd_electronic     2010-06-02
_journal_date_accepted     2010-06-08
_journal_name_full     'Acta Crystallographica, Section E'
_journal_year     2010
_journal_volume     66
_journal_issue      7
_journal_page_first     o1629
_journal_page_last     o1629
_journal_paper_category     QO
_journal_coeditor_code     GK2281
_publ_contact_author
;
Muhammad Nawaz Tahir
University of Sargodha
Department of Physics
Sargodha
Pakistan
;
_publ_contact_author_email     'dmntahir_uos@yahoo.com'
_publ_contact_author_fax     '0092 48 32 22 121'
_publ_contact_author_phone     '0092 48 92 30 914'
_publ_section_title
;
4-(3-Iodophenyl)-1-(2-oxoindolin-3-ylidene)thiosemicarbazide
;
loop_
    _publ_author_name
    _publ_author_address
    'Humayun Pervez'
;
Department of Chemistry
Bahauddin Zakariya University
Multan 60800
Pakistan
;
    'Muhammad Yaqub'
;
Department of Chemistry
Bahauddin Zakariya University
Multan 60800
Pakistan
;
    'Muhammad Ramzan'
;
Department of Chemistry
Bahauddin Zakariya University
Multan 60800
Pakistan
;
    'Tahir, M. Nawaz'
;
Department of Physics
University of Sargodha
Sargodha
Pakistan
;
data_I
_audit_creation_method     SHELXL-97
_chemical_name_systematic
;
4-(3-Iodophenyl)-1-(2-oxoindolin-3-ylidene)thiosemicarbazide
;
_chemical_name_common     ?
_chemical_formula_moiety     'C15 H11 I N4 O S'
_chemical_formula_sum     'C15 H11 I N4 O S'
_chemical_formula_iupac     'C15 H11 I N4 O S'
_chemical_formula_weight     422.24
_symmetry_cell_setting     monoclinic
_symmetry_space_group_name_H-M     'P 21/c'
_symmetry_space_group_name_Hall     '-P 2ybc'
loop_
    _symmetry_equiv_pos_site_id
    _symmetry_equiv_pos_as_xyz
    1 x,y,z
    2 -x,1/2+y,1/2-z
    3 -x,-y,-z
    4 x,1/2-y,1/2+z
_cell_length_a     5.7620(3)
_cell_length_b     16.7989(11)
_cell_length_c     16.1520(10)
_cell_angle_alpha     90
_cell_angle_beta     100.153(4)
_cell_angle_gamma     90
_cell_volume     1538.96(16)
_cell_formula_units_Z     4
_cell_measurement_reflns_used     1677
_cell_measurement_theta_min     2.74
_cell_measurement_theta_max     25.25
_cell_measurement_temperature     296(2)
_exptl_crystal_description     needle
_exptl_crystal_colour     yellow
_exptl_crystal_size_max     0.32
_exptl_crystal_size_mid     0.14
_exptl_crystal_size_min     0.12
_exptl_crystal_density_diffrn     1.822
_exptl_crystal_density_meas     ?
_exptl_crystal_density_method     'not measured'
_exptl_crystal_F_000     824
_exptl_absorpt_coefficient_mu     2.223
_exptl_absorpt_correction_type     multi-scan
_exptl_absorpt_process_details     '(SADABS; Bruker, 2005)'
_exptl_absorpt_correction_T_min     0.742
_exptl_absorpt_correction_T_max     0.752
_exptl_special_details
;
;
_diffrn_ambient_temperature     296(2)
_diffrn_radiation_type     MoK\a
_diffrn_radiation_wavelength     0.71073
_diffrn_radiation_source     'fine-focus sealed tube'
_diffrn_radiation_monochromator     graphite
_diffrn_measurement_device_type     'Bruker Kappa APEXII CCD'
_diffrn_measurement_method     \w
_diffrn_detector_area_resol_mean     8.10
_diffrn_reflns_number     11310
_diffrn_reflns_av_R_equivalents     0.0221
_diffrn_reflns_av_sigmaI/netI     0.0204
_diffrn_reflns_theta_min     2.74
_diffrn_reflns_theta_max     25.25
_diffrn_reflns_theta_full     25.25
_diffrn_measured_fraction_theta_max     0.999
_diffrn_measured_fraction_theta_full     0.999
_diffrn_reflns_limit_h_min     -6
_diffrn_reflns_limit_h_max     6
_diffrn_reflns_limit_k_min     -20
_diffrn_reflns_limit_k_max     20
_diffrn_reflns_limit_l_min     -16
_diffrn_reflns_limit_l_max     19
_diffrn_standards_number     0
_diffrn_standards_interval_count     0
_diffrn_standards_interval_time     0
_diffrn_standards_decay_%     0
_refine_special_details
;
Refinement of <i>F</i>^2^ against ALL reflections. The weighted <i>R</i>-factor
<i>wR</i> and goodness of fit <i>S</i> are based on <i>F</i>^2^, conventional
<i>R</i>-factors <i>R</i> are based on <i>F</i>, with <i>F</i> set to zero for
negative <i>F</i>^2^. The threshold expression of <i>F</i>^2^ >
\s(<i>F</i>^2^) is used only for calculating <i>R</i>-factors(gt) <i>etc</i>.
and is not relevant to the choice of reflections for refinement.
<i>R</i>-factors based on <i>F</i>^2^ are statistically about twice as large
as those based on <i>F</i>, and <i>R</i>- factors based on ALL data will be
even larger.
;
_reflns_number_total     2778
_reflns_number_gt     1677
_reflns_threshold_expression     I>2\s(I)
_refine_ls_structure_factor_coef     Fsqd
_refine_ls_matrix_type     full
_refine_ls_R_factor_all     0.1056
_refine_ls_R_factor_gt     0.0545
_refine_ls_wR_factor_gt     0.1291
_refine_ls_wR_factor_ref     0.1572
_refine_ls_goodness_of_fit_ref     1.012
_refine_ls_restrained_S_all     1.012
_refine_ls_number_reflns     2778
_refine_ls_number_parameters     199
_refine_ls_number_restraints     0
_refine_ls_hydrogen_treatment     constr
_refine_ls_weighting_scheme     calc
_refine_ls_weighting_details
         'calc w=1/[\s^2^(Fo^2^)+(0.0776P)^2^+1.1429P] where P=(Fo^2^+2Fc^2^)/3'
_atom_sites_solution_hydrogens     geom
_atom_sites_solution_primary     direct
_atom_sites_solution_secondary     difmap
_refine_ls_shift/su_max     0.000
_refine_ls_shift/su_mean     0.000
_refine_diff_density_max     2.756
_refine_diff_density_min     -0.475
loop_
    _atom_type_symbol
    _atom_type_description
    _atom_type_scat_dispersion_real
    _atom_type_scat_dispersion_imag
    _atom_type_scat_source
    'C' 'C' 0.0033 0.0016
                         'International Tables Vol C Tables 4.2.6.8 and 6.1.1.4'
    'H' 'H' 0.0000 0.0000
                         'International Tables Vol C Tables 4.2.6.8 and 6.1.1.4'
    'N' 'N' 0.0061 0.0033
                         'International Tables Vol C Tables 4.2.6.8 and 6.1.1.4'
    'O' 'O' 0.0106 0.0060
                         'International Tables Vol C Tables 4.2.6.8 and 6.1.1.4'
    'S' 'S' 0.1246 0.1234
                         'International Tables Vol C Tables 4.2.6.8 and 6.1.1.4'
    'I' 'I' -0.4742 1.8119
                         'International Tables Vol C Tables 4.2.6.8 and 6.1.1.4'
_computing_data_collection     'APEX2 (Bruker, 2007)'
_computing_cell_refinement     'SAINT (Bruker, 2007)'
_computing_data_reduction     'SAINT'
_computing_structure_solution     'SHELXS97 (Sheldrick, 2008)'
_computing_structure_refinement     'SHELXL97 (Sheldrick, 2008)'
_computing_molecular_graphics
                  'ORTEP-3 for Windows (Farrugia, 1997) and PLATON (Spek, 2009)'
_computing_publication_material
;
WinGX (Farrugia, 1999) and PLATON  (Spek, 2009)
;
loop_
    _atom_site_type_symbol
    _atom_site_label
    _atom_site_fract_x
    _atom_site_fract_y
    _atom_site_fract_z
    _atom_site_U_iso_or_equiv
    _atom_site_thermal_displace_type
    _atom_site_calc_flag
    _atom_site_refinement_flags
    _atom_site_occupancy
    I I1 1.07185(10) 0.31162(4) 0.23986(4) 0.0483(3) Uani . . 1.000
    S S1 0.4332(4) 0.20616(18) 0.59942(16) 0.0586(10) Uani . . 1.000
    O O1 -0.2092(9) 0.0552(4) 0.5161(4) 0.045(2) Uani . . 1.000
    N N1 -0.4370(12) 0.0106(4) 0.3922(4) 0.040(3) Uani . . 1.000
    N N2 0.0812(11) 0.1226(4) 0.3935(4) 0.034(2) Uani . . 1.000
    N N3 0.1620(11) 0.1406(4) 0.4736(4) 0.037(3) Uani . . 1.000
    N N4 0.4525(10) 0.2139(4) 0.4329(4) 0.034(2) Uani . . 1.000
    C C1 -0.2557(14) 0.0481(5) 0.4378(6) 0.039(3) Uani . . 1.000
    C C2 -0.4343(14) 0.0140(5) 0.3070(6) 0.038(3) Uani . . 1.000
    C C3 -0.5883(15) -0.0147(6) 0.2406(6) 0.050(3) Uani . . 1.000
    C C4 -0.5463(17) -0.0022(6) 0.1609(7) 0.058(4) Uani . . 1.000
    C C5 -0.3504(17) 0.0387(6) 0.1472(6) 0.055(4) Uani . . 1.000
    C C6 -0.1928(16) 0.0702(6) 0.2141(6) 0.049(3) Uani . . 1.000
    C C7 -0.2329(13) 0.0575(5) 0.2942(5) 0.035(3) Uani . . 1.000
    C C8 -0.1107(13) 0.0803(5) 0.3755(5) 0.036(3) Uani . . 1.000
    C C9 0.3534(13) 0.1884(5) 0.4975(5) 0.036(3) Uani . . 1.000
    C C10 0.6498(14) 0.2638(5) 0.4318(5) 0.035(3) Uani . . 1.000
    C C11 0.7303(13) 0.2695(5) 0.3565(6) 0.038(3) Uani . . 1.000
    C C12 0.9304(14) 0.3131(5) 0.3511(5) 0.038(3) Uani . . 1.000
    C C13 1.0440(15) 0.3535(5) 0.4199(6) 0.044(3) Uani . . 1.000
    C C14 0.9691(16) 0.3505(6) 0.4947(6) 0.050(3) Uani . . 1.000
    C C15 0.7723(16) 0.3050(6) 0.5021(6) 0.048(3) Uani . . 1.000
    H H1 -0.54474 -0.01324 0.41344 0.0478 Uiso . . 1.000
    H H3 -0.72140 -0.04269 0.24913 0.0602 Uiso . . 1.000
    H H3A 0.09085 0.12147 0.51176 0.0443 Uiso . . 1.000
    H H4 -0.65213 -0.02171 0.11525 0.0694 Uiso . . 1.000
    H H4A 0.38484 0.19719 0.38428 0.0404 Uiso . . 1.000
    H H5 -0.32307 0.04539 0.09258 0.0658 Uiso . . 1.000
    H H6 -0.06263 0.09934 0.20473 0.0588 Uiso . . 1.000
    H H11 0.64938 0.24387 0.30899 0.0460 Uiso . . 1.000
    H H13 1.17608 0.38384 0.41514 0.0529 Uiso . . 1.000
    H H14 1.04853 0.37862 0.54072 0.0598 Uiso . . 1.000
    H H15 0.72130 0.30179 0.55351 0.0580 Uiso . . 1.000
loop_
    _atom_site_aniso_label
    _atom_site_aniso_U_11
    _atom_site_aniso_U_22
    _atom_site_aniso_U_33
    _atom_site_aniso_U_12
    _atom_site_aniso_U_13
    _atom_site_aniso_U_23
    I1 0.0373(4) 0.0617(5) 0.0487(4) 0.0009(3) 0.0153(3) 0.0093(3)
    S1 0.0525(15) 0.083(2) 0.0409(14) -0.0148(14) 0.0096(11) 0.0018(14)
    O1 0.038(3) 0.052(4) 0.050(4) -0.003(3) 0.021(3) -0.001(3)
    N1 0.034(4) 0.039(4) 0.052(5) -0.007(3) 0.020(3) 0.000(4)
    N2 0.026(4) 0.041(4) 0.038(4) -0.002(3) 0.011(3) 0.002(3)
    N3 0.032(4) 0.048(5) 0.034(4) -0.006(3) 0.012(3) 0.005(4)
    N4 0.026(4) 0.037(4) 0.040(4) -0.005(3) 0.009(3) 0.001(3)
    C1 0.030(5) 0.033(5) 0.058(7) 0.004(4) 0.023(4) 0.005(5)
    C2 0.027(4) 0.036(5) 0.054(6) -0.002(4) 0.013(4) 0.008(5)
    C3 0.039(5) 0.048(6) 0.063(7) -0.014(4) 0.010(5) 0.002(5)
    C4 0.051(6) 0.063(7) 0.058(7) -0.013(5) 0.006(5) -0.001(6)
    C5 0.063(6) 0.063(7) 0.039(6) -0.016(5) 0.011(5) 0.001(5)
    C6 0.049(5) 0.049(6) 0.051(6) -0.015(5) 0.016(5) 0.000(5)
    C7 0.036(4) 0.032(5) 0.040(5) -0.005(4) 0.016(4) 0.002(4)
    C8 0.027(4) 0.044(6) 0.039(5) 0.006(4) 0.010(4) 0.007(4)
    C9 0.026(4) 0.037(5) 0.045(5) 0.001(4) 0.007(4) 0.006(4)
    C10 0.035(5) 0.036(5) 0.036(5) 0.005(4) 0.010(4) 0.003(4)
    C11 0.027(4) 0.036(5) 0.051(6) 0.005(4) 0.004(4) 0.005(5)
    C12 0.029(4) 0.035(5) 0.049(6) 0.009(4) 0.008(4) 0.010(5)
    C13 0.032(5) 0.039(6) 0.061(7) -0.004(4) 0.005(4) 0.003(5)
    C14 0.047(6) 0.048(6) 0.057(6) -0.012(5) 0.014(5) -0.012(5)
    C15 0.040(5) 0.055(6) 0.052(6) -0.008(5) 0.014(4) -0.005(5)
_geom_special_details
;
Bond distances, angles <i>etc</i>. have been calculated using the rounded
fractional coordinates. All su's are estimated from the variances of the
(full) variance-covariance matrix. The cell e.s.d.'s are taken into account in
the estimation of distances, angles and torsion angles
;
loop_
    _geom_bond_atom_site_label_1
    _geom_bond_atom_site_label_2
    _geom_bond_site_symmetry_1
    _geom_bond_site_symmetry_2
    _geom_bond_distance
    _geom_bond_publ_flag
    I1 C12 . . 2.100(8) no
    S1 C9 . . 1.656(8) no
    O1 C1 . . 1.251(11) no
    N1 C1 . . 1.326(11) no
    N1 C2 . . 1.380(11) no
    N2 N3 . . 1.330(9) no
    N2 C8 . . 1.303(10) no
    N3 C9 . . 1.364(10) no
    N4 C9 . . 1.345(10) no
    N4 C10 . . 1.415(10) no
    N1 H1 . . 0.8600 no
    N3 H3A . . 0.8600 no
    N4 H4A . . 0.8600 no
    C1 C8 . . 1.517(12) no
    C2 C3 . . 1.355(13) no
    C2 C7 . . 1.417(11) no
    C3 C4 . . 1.367(14) no
    C4 C5 . . 1.372(14) no
    C5 C6 . . 1.388(14) no
    C6 C7 . . 1.371(12) no
    C7 C8 . . 1.429(11) no
    C10 C15 . . 1.409(13) no
    C10 C11 . . 1.379(12) no
    C11 C12 . . 1.382(11) no
    C12 C13 . . 1.367(12) no
    C13 C14 . . 1.354(13) no
    C14 C15 . . 1.390(14) no
    C3 H3 . . 0.9300 no
    C4 H4 . . 0.9300 no
    C5 H5 . . 0.9300 no
    C6 H6 . . 0.9300 no
    C11 H11 . . 0.9300 no
    C13 H13 . . 0.9300 no
    C14 H14 . . 0.9300 no
    C15 H15 . . 0.9300 no
loop_
    _geom_contact_atom_site_label_1
    _geom_contact_atom_site_label_2
    _geom_contact_distance
    _geom_contact_site_symmetry_1
    _geom_contact_site_symmetry_2
    _geom_contact_publ_flag
    I1 S1 3.352(3) . 4_654 no
    I1 S1 3.979(3) . 4_554 no
    I1 H3 3.2000 . 2_555 no
    I1 H4A 3.3000 . 1_655 no
    S1 C15 3.183(10) . . no
    S1 I1 3.352(3) . 4_455 no
    S1 I1 3.979(3) . 4_555 no
    S1 H15 2.5100 . . no
    O1 N2 3.028(9) . . no
    O1 N3 2.761(9) . . no
    O1 C9 3.344(10) . 1_455 no
    O1 C1 3.168(10) . 3_556 no
    O1 O1 3.157(8) . 3_556 no
    O1 N1 2.939(9) . 3_456 no
    O1 C8 3.241(10) . 3_556 no
    O1 H3A 2.0700 . . no
    O1 H1 2.0900 . 3_456 no
    N1 O1 2.939(9) . 3_456 no
    N2 O1 3.028(9) . . no
    N2 N4 2.618(9) . . no
    N2 C11 3.180(11) . 1_455 no
    N2 C12 3.355(11) . 1_455 no
    N3 O1 2.761(9) . . no
    N4 C1 3.247(11) . 1_655 no
    N4 N2 2.618(9) . . no
    N4 C13 3.303(11) . 1_455 no
    N2 H4A 2.1800 . . no
    C1 N4 3.247(11) . 1_455 no
    C1 C9 3.511(12) . 1_455 no
    C1 O1 3.168(10) . 3_556 no
    C8 O1 3.241(10) . 3_556 no
    C8 C10 3.560(12) . 1_455 no
    C8 C11 3.307(12) . 1_455 no
    C9 C14 3.505(13) . 1_455 no
    C9 C1 3.511(12) . 1_655 no
    C9 C13 3.414(12) . 1_455 no
    C9 O1 3.344(10) . 1_655 no
    C10 C8 3.560(12) . 1_655 no
    C11 C8 3.307(12) . 1_655 no
    C11 N2 3.180(11) . 1_655 no
    C12 N2 3.355(11) . 1_655 no
    C13 N4 3.303(11) . 1_655 no
    C13 C9 3.414(12) . 1_655 no
    C14 C9 3.505(13) . 1_655 no
    C15 S1 3.183(10) . . no
    C1 H3A 2.4700 . . no
    C1 H1 2.9000 . 3_456 no
    C1 H3A 3.0700 . 3_556 no
    C5 H13 3.0200 . 2_645 no
    C9 H15 2.8700 . . no
    C12 H3 3.0400 . 2_555 no
    C13 H4 3.0600 . 2_555 no
    C14 H5 3.0500 . 4_655 no
    C15 H5 3.0100 . 4_655 no
    H1 O1 2.0900 . 3_456 no
    H1 C1 2.9000 . 3_456 no
    H3 I1 3.2000 . 2_545 no
    H3 C12 3.0400 . 2_545 no
    H3A O1 2.0700 . . no
    H3A C1 2.4700 . . no
    H3A C1 3.0700 . 3_556 no
    H4 C13 3.0600 . 2_545 no
    H4A I1 3.3000 . 1_455 no
    H4A N2 2.1800 . . no
    H4A H11 2.2500 . . no
    H5 C14 3.0500 . 4_454 no
    H5 C15 3.0100 . 4_454 no
    H11 H4A 2.2500 . . no
    H13 C5 3.0200 . 2_655 no
    H15 S1 2.5100 . . no
    H15 C9 2.8700 . . no
loop_
    _geom_angle_atom_site_label_1
    _geom_angle_atom_site_label_2
    _geom_angle_atom_site_label_3
    _geom_angle_site_symmetry_1
    _geom_angle_site_symmetry_2
    _geom_angle_site_symmetry_3
    _geom_angle
    _geom_angle_publ_flag
    C1 N1 C2 . . . 112.8(7) no
    N3 N2 C8 . . . 118.6(7) no
    N2 N3 C9 . . . 122.4(6) no
    C9 N4 C10 . . . 130.6(7) no
    C2 N1 H1 . . . 124.00 no
    C1 N1 H1 . . . 124.00 no
    N2 N3 H3A . . . 119.00 no
    C9 N3 H3A . . . 119.00 no
    C10 N4 H4A . . . 115.00 no
    C9 N4 H4A . . . 115.00 no
    O1 C1 N1 . . . 127.9(8) no
    N1 C1 C8 . . . 105.9(7) no
    O1 C1 C8 . . . 126.3(7) no
    C3 C2 C7 . . . 120.5(8) no
    N1 C2 C3 . . . 130.8(8) no
    N1 C2 C7 . . . 108.7(7) no
    C2 C3 C4 . . . 119.4(9) no
    C3 C4 C5 . . . 121.1(10) no
    C4 C5 C6 . . . 120.6(9) no
    C5 C6 C7 . . . 118.7(9) no
    C6 C7 C8 . . . 133.5(8) no
    C2 C7 C6 . . . 119.8(8) no
    C2 C7 C8 . . . 106.7(7) no
    N2 C8 C1 . . . 126.3(7) no
    C1 C8 C7 . . . 105.9(7) no
    N2 C8 C7 . . . 127.8(7) no
    S1 C9 N3 . . . 117.2(6) no
    N3 C9 N4 . . . 113.6(7) no
    S1 C9 N4 . . . 129.2(6) no
    C11 C10 C15 . . . 118.6(8) no
    N4 C10 C15 . . . 124.8(7) no
    N4 C10 C11 . . . 116.6(7) no
    C10 C11 C12 . . . 120.4(8) no
    I1 C12 C13 . . . 119.9(6) no
    I1 C12 C11 . . . 120.1(6) no
    C11 C12 C13 . . . 119.8(8) no
    C12 C13 C14 . . . 121.7(8) no
    C13 C14 C15 . . . 119.4(9) no
    C10 C15 C14 . . . 120.1(8) no
    C2 C3 H3 . . . 120.00 no
    C4 C3 H3 . . . 120.00 no
    C3 C4 H4 . . . 119.00 no
    C5 C4 H4 . . . 119.00 no
    C4 C5 H5 . . . 120.00 no
    C6 C5 H5 . . . 120.00 no
    C5 C6 H6 . . . 121.00 no
    C7 C6 H6 . . . 121.00 no
    C10 C11 H11 . . . 120.00 no
    C12 C11 H11 . . . 120.00 no
    C12 C13 H13 . . . 119.00 no
    C14 C13 H13 . . . 119.00 no
    C13 C14 H14 . . . 120.00 no
    C15 C14 H14 . . . 120.00 no
    C10 C15 H15 . . . 120.00 no
    C14 C15 H15 . . . 120.00 no
loop_
    _geom_torsion_atom_site_label_1
    _geom_torsion_atom_site_label_2
    _geom_torsion_atom_site_label_3
    _geom_torsion_atom_site_label_4
    _geom_torsion_site_symmetry_1
    _geom_torsion_site_symmetry_2
    _geom_torsion_site_symmetry_3
    _geom_torsion_site_symmetry_4
    _geom_torsion
    _geom_torsion_publ_flag
    C1 N1 C2 C3 . . . . -178.2(9) no
    C2 N1 C1 O1 . . . . -179.7(8) no
    C2 N1 C1 C8 . . . . -0.6(9) no
    C1 N1 C2 C7 . . . . 0.2(10) no
    N3 N2 C8 C7 . . . . 176.9(8) no
    C8 N2 N3 C9 . . . . -176.1(7) no
    N3 N2 C8 C1 . . . . -0.3(12) no
    N2 N3 C9 S1 . . . . 179.6(6) no
    N2 N3 C9 N4 . . . . -1.0(11) no
    C10 N4 C9 S1 . . . . -1.0(13) no
    C9 N4 C10 C15 . . . . -7.2(14) no
    C10 N4 C9 N3 . . . . 179.7(7) no
    C9 N4 C10 C11 . . . . 170.5(8) no
    O1 C1 C8 N2 . . . . -2.3(14) no
    O1 C1 C8 C7 . . . . 180.0(8) no
    N1 C1 C8 N2 . . . . 178.5(8) no
    N1 C1 C8 C7 . . . . 0.8(9) no
    N1 C2 C3 C4 . . . . 179.0(9) no
    C7 C2 C3 C4 . . . . 0.8(14) no
    N1 C2 C7 C6 . . . . -179.0(8) no
    N1 C2 C7 C8 . . . . 0.4(9) no
    C3 C2 C7 C6 . . . . -0.4(13) no
    C3 C2 C7 C8 . . . . 179.0(8) no
    C2 C3 C4 C5 . . . . 0.2(15) no
    C3 C4 C5 C6 . . . . -1.7(16) no
    C4 C5 C6 C7 . . . . 2.0(15) no
    C5 C6 C7 C8 . . . . 179.8(9) no
    C5 C6 C7 C2 . . . . -1.0(13) no
    C2 C7 C8 N2 . . . . -178.4(8) no
    C6 C7 C8 N2 . . . . 0.9(16) no
    C6 C7 C8 C1 . . . . 178.6(10) no
    C2 C7 C8 C1 . . . . -0.7(9) no
    N4 C10 C11 C12 . . . . -176.1(7) no
    C15 C10 C11 C12 . . . . 1.6(13) no
    N4 C10 C15 C14 . . . . 177.9(8) no
    C11 C10 C15 C14 . . . . 0.3(14) no
    C10 C11 C12 I1 . . . . 173.5(6) no
    C10 C11 C12 C13 . . . . -2.7(13) no
    I1 C12 C13 C14 . . . . -174.5(7) no
    C11 C12 C13 C14 . . . . 1.7(13) no
    C12 C13 C14 C15 . . . . 0.3(14) no
    C13 C14 C15 C10 . . . . -1.3(14) no
loop_
    _geom_hbond_atom_site_label_D
    _geom_hbond_atom_site_label_H
    _geom_hbond_atom_site_label_A
    _geom_hbond_site_symmetry_A
    _geom_hbond_distance_DH
    _geom_hbond_distance_HA
    _geom_hbond_distance_DA
    _geom_hbond_angle_DHA
    _geom_hbond_publ_flag
    N1 H1 O1 3_456 0.86 2.09 2.939(9) 169 yes
    N3 H3A O1 . 0.86 2.07 2.761(9) 137 yes
    N4 H4A N2 . 0.86 2.18 2.618(9) 111 yes
    C15 H15 S1 . 0.93 2.51 3.183(10) 129 yes
