# Supplementary material for: 4-(3-Iodo­phen­yl)-1-(2-oxoindolin-3-yl­idene)thio­semicarbazide
Source: Acta Crystallogr Sect E Struct Rep Online. 2010 Jun 16;66(Pt 7):o1629. doi: 10.1107/S1600536810021938 (PMC3006823; doi:10.1107/S1600536810021938)
Supplement: Supplementary file 2 [file e-66-o1629-Isup2.hkl]

#
# h,k,l, Fc-squared, Fo-squared, sigma(Fo-squared) and status flag
#
data_I
_shelx_title ' MR10 in P2(1)/c'
_shelx_refln_list_code          4
_shelx_F_calc_maximum      280.23
_exptl_crystal_F_000       824.00
_reflns_d_resolution_high  0.8331
 
loop_
 _symmetry_equiv_pos_as_xyz
 'x, y, z'
 '-x, y+1/2, -z+1/2'
 '-x, -y, -z'
 'x, -y-1/2, z-1/2'
 
_cell_length_a     5.7620
_cell_length_b    16.7989
_cell_length_c    16.1520
_cell_angle_alpha  90.000
_cell_angle_beta  100.153
_cell_angle_gamma  90.000
 
_shelx_F_squared_multiplier     1.000
 
loop_
 _refln_index_h
 _refln_index_k
 _refln_index_l
 _refln_F_squared_calc
 _refln_F_squared_meas
 _refln_F_squared_sigma
 _refln_observed_status
   1   0   0    11385.47    11905.99    201.65 o
   2   0   0    14597.03    13653.63    258.41 o
   3   0   0       46.73      -62.20     50.77 o
   4   0   0      377.44      513.29    122.44 o
   5   0   0      666.94      895.97    172.86 o
   6   0   0     4409.35     4764.31    381.34 o
   1   1   0     1464.10     1501.79     44.51 o
   2   1   0     7278.26     7702.39    123.51 o
   3   1   0    30271.14    31353.67    406.71 o
   4   1   0     3218.32     2928.61    148.80 o
   5   1   0     2660.69     2935.54    192.40 o
   6   1   0       78.11       31.03    131.08 o
   1   2   0    16395.34    15797.62    261.39 o
   2   2   0     8126.44     8923.22    134.21 o
   3   2   0     2070.26     2544.03     77.19 o
   4   2   0      375.40      536.24     76.32 o
   5   2   0     1374.72     1474.29    143.70 o
   6   2   0      661.76      926.24    143.16 o
   1   3   0     7963.46     7326.63    188.51 o
   2   3   0      281.76      171.16     33.16 o
   3   3   0     3272.64     3285.57     92.68 o
   4   3   0       40.00       21.94     39.94 o
   5   3   0     1159.25     1266.10    121.04 o
   6   3   0       13.13       28.58    100.13 o
   0   4   0     8359.41     8354.51    251.94 o
   1   4   0    30809.13    33959.76    682.16 o
   2   4   0        9.40       74.19     43.88 o
   3   4   0        0.02       14.52     25.05 o
   4   4   0       11.62       77.69     54.50 o
   5   4   0      120.53      291.49     95.81 o
   6   4   0      133.93      180.80    138.31 o
   1   5   0    23740.39    26059.17    544.71 o
   2   5   0     2459.04     2444.81    119.82 o
   3   5   0      562.61      528.52     57.88 o
   4   5   0      570.14      515.61     64.60 o
   5   5   0      254.89      273.64     70.72 o
   6   5   0       92.09       56.83    129.62 o
   0   6   0    19708.06    16955.48    475.34 o
   1   6   0     3079.38     2506.74     99.73 o
   2   6   0    12800.41    13898.36    317.26 o
   3   6   0      319.66      443.27     72.47 o
   4   6   0      170.57      157.98     36.68 o
   5   6   0      305.04      383.00     70.92 o
   6   6   0      642.10      540.29    152.71 o
   1   7   0      165.76      142.61     41.96 o
   2   7   0     3235.47     2766.73    195.65 o
   3   7   0     6862.57     7028.05    193.40 o
   4   7   0     4682.13     5143.41    150.71 o
   5   7   0      415.74      497.03     94.47 o
   6   7   0       79.15      -43.53    120.72 o
   0   8   0    19006.76    18837.74    546.40 o
   1   8   0    12012.06    11881.40    270.28 o
   2   8   0      499.41      498.58     87.74 o
   3   8   0       46.44        6.20     59.05 o
   4   8   0        6.53      -18.21     49.29 o
   5   8   0      663.59      656.85    110.35 o
   6   8   0      968.98      967.83    190.25 o
   1   9   0     2265.39     2375.50    117.54 o
   2   9   0       56.55       17.96     56.97 o
   3   9   0     7213.14     6790.73    241.57 o
   4   9   0     1494.87     1315.50    110.19 o
   5   9   0     1381.71     1270.22    140.25 o
   6   9   0       21.03      114.31    170.90 o
   0  10   0     6372.52     6453.68    282.02 o
   1  10   0       82.98       43.72     53.53 o
   2  10   0     6419.27     6414.98    285.93 o
   3  10   0        0.60       33.20     72.55 o
   4  10   0      363.48      437.34     92.12 o
   5  10   0      404.46      360.29    125.90 o
   1  11   0     1397.57     1508.29    109.32 o
   2  11   0      665.06      856.34    100.78 o
   3  11   0      832.15      893.43    104.11 o
   4  11   0      243.34      146.22     84.19 o
   5  11   0      211.52      301.87     78.92 o
   0  12   0      816.45      482.81    290.62 o
   1  12   0        0.17      -19.05     54.00 o
   2  12   0        8.12       73.24     79.01 o
   3  12   0       20.22       26.35     72.84 o
   4  12   0       33.64      -22.43     96.32 o
   5  12   0        0.09      -98.62     65.94 o
   1  13   0       38.69      117.00     68.66 o
   2  13   0      940.44     1018.42     97.05 o
   3  13   0      536.16      447.86    119.77 o
   4  13   0      372.52      267.63     94.37 o
   5  13   0        3.68      -41.81     98.26 o
   0  14   0       44.34       76.50    102.23 o
   1  14   0     1291.87     1423.27    175.38 o
   2  14   0       27.39     -108.41     72.27 o
   3  14   0      403.02      305.84    116.40 o
   4  14   0       54.81       -8.64     70.96 o
   1  15   0       75.96        6.71     75.52 o
   2  15   0      570.51      687.86    112.03 o
   3  15   0     1516.06     1686.62    190.36 o
   4  15   0      641.90      750.37    133.74 o
   0  16   0     2725.02     1892.65    222.32 o
   1  16   0     1267.83     1126.98    146.56 o
   2  16   0      159.97      391.92    210.89 o
   3  16   0        5.09      154.91    108.70 o
   4  16   0       49.92       36.80     84.93 o
   1  17   0      162.84      246.95    137.54 o
   2  17   0      522.43      460.27    476.39 o
   3  17   0       91.62      256.25    122.35 o
   0  18   0      430.74      487.15    243.98 o
   1  18   0      578.00      744.68    277.46 o
   2  18   0      297.73     -158.66    216.07 o
   3  18   0       31.23       46.90    109.56 o
   1  19   0       90.06     -252.35    168.23 o
   2  19   0        4.17     -147.72    116.70 o
   0  20   0       66.51     -263.11    175.41 o
  -6   1   1       10.87       13.78     98.18 o
  -5   1   1      666.57      637.92    110.66 o
  -4   1   1      416.09      546.40     77.83 o
  -3   1   1       14.41      -10.83     28.45 o
  -2   1   1      912.47     1052.06     50.13 o
  -1   1   1     4005.13     4135.12     97.79 o
   1   1   1     8589.15     9170.17     91.53 o
   2   1   1     3736.72     3352.15     74.16 o
   3   1   1     4860.09     4380.13     92.73 o
   4   1   1      712.77      682.07     97.02 o
   5   1   1      444.41      480.54    110.48 o
   6   1   1      215.16      258.01    114.57 o
  -6   2   1      880.01      954.21    143.13 o
  -5   2   1      901.69     1130.81    114.41 o
  -4   2   1      160.30      206.92     64.79 o
  -3   2   1       65.26       72.75     28.87 o
  -2   2   1     9838.95    11787.97    225.07 o
  -1   2   1     2822.28     3460.00     75.22 o
   0   2   1    10364.85     9478.33    177.83 o
   1   2   1    19677.30    17406.18    210.82 o
   2   2   1     6287.78     5424.89     86.00 o
   3   2   1     3950.66     4844.37    106.93 o
   4   2   1      101.48       10.03     64.58 o
   5   2   1      578.61      633.08    113.52 o
   6   2   1      756.04      790.69    148.27 o
  -6   3   1      522.83      366.99    113.54 o
  -5   3   1     1467.85     1448.95    172.32 o
  -4   3   1     1838.54     1933.76     99.41 o
  -3   3   1     9902.70    10194.57    190.97 o
  -2   3   1    12790.28    12928.37    211.75 o
  -1   3   1      246.77      423.68     34.83 o
   0   3   1       10.35      -19.96     19.19 o
   1   3   1     9200.67     9017.73    152.92 o
   2   3   1     4238.98     3683.03     82.61 o
   3   3   1    13694.74    13504.88    194.32 o
   4   3   1     8770.21     9512.74    212.19 o
   5   3   1     2388.74     2059.36    163.95 o
   6   3   1      140.45      175.94    140.83 o
  -6   4   1     2392.19     2513.23    215.59 o
  -5   4   1     3687.39     3496.58    133.28 o
  -4   4   1        1.47      -26.12     36.83 o
  -3   4   1        7.45      132.59     52.23 o
  -2   4   1     7416.97     6649.27    270.49 o
  -1   4   1     2185.31     1462.19     79.32 o
   0   4   1    78526.25    79216.07   1899.94 o
   1   4   1    68324.78    74946.58   1248.95 o
   2   4   1     5514.68     6259.67    130.03 o
   3   4   1     1327.72     1360.16     52.13 o
   4   4   1     1243.14     1451.96     90.24 o
   5   4   1      258.60      300.20     60.38 o
   6   4   1     2214.82     1824.00    236.05 o
  -6   5   1      113.09      276.17    135.42 o
  -5   5   1     3170.43     3418.98    137.36 o
  -4   5   1     3739.17     3568.41    132.21 o
  -3   5   1    11375.42    10215.52    186.10 o
  -2   5   1    15996.82    15451.14    331.28 o
  -1   5   1      880.14      920.58     55.60 o
   0   5   1      567.97      783.64     68.32 o
   1   5   1    13623.58    13274.89    285.22 o
   2   5   1      764.51      727.72    107.90 o
   3   5   1    11243.24    12195.60    206.83 o
   4   5   1     4143.35     4490.61    154.99 o
   5   5   1     1236.06     1266.94    103.35 o
   6   5   1      200.29     -166.51    133.18 o
  -6   6   1      929.37      986.14    174.08 o
  -5   6   1     1415.07     1373.15    101.94 o
  -4   6   1      361.54      453.17     79.43 o
  -3   6   1      175.54      179.95     44.33 o
  -2   6   1    16374.85    17020.26    413.46 o
  -1   6   1     7223.92     6650.78    264.80 o
   0   6   1    12905.26    12158.78    261.20 o
   1   6   1    10766.21    11422.33    302.31 o
   2   6   1      426.86      425.83     57.58 o
   3   6   1     2042.77     1981.23     96.92 o
   4   6   1      362.84      457.80     62.13 o
   5   6   1      435.82      282.06     84.89 o
   6   6   1     1000.40      806.06    231.22 o
  -6   7   1       10.32       27.76    117.48 o
  -5   7   1      448.25      475.50    135.11 o
  -4   7   1      757.91      952.77     67.82 o
  -3   7   1     2106.92     2063.20    130.70 o
  -2   7   1     5592.86     6165.96    349.96 o
  -1   7   1     1368.28     1118.23     76.74 o
   0   7   1     1950.39     1790.01    154.46 o
   1   7   1     3194.96     3620.62    127.40 o
   2   7   1      110.20       73.85     66.75 o
   3   7   1     1491.03     1556.67    101.38 o
   4   7   1       60.23       39.73     42.58 o
   5   7   1      115.78      124.48     72.54 o
   6   7   1      181.87      291.50    162.82 o
  -6   8   1        1.16       99.37    132.61 o
  -5   8   1      319.65      424.09     98.54 o
  -4   8   1      229.62      151.98     50.47 o
  -3   8   1       13.60       69.07     51.80 o
  -2   8   1      489.86      709.72     77.36 o
  -1   8   1     2091.09     1939.68    106.57 o
   0   8   1      383.32      293.51     54.37 o
   1   8   1       43.15        8.91     42.42 o
   2   8   1      980.52     1385.05    122.09 o
   3   8   1      194.08      113.78     54.15 o
   4   8   1      168.30      117.71     56.07 o
   5   8   1      402.15      323.58     94.32 o
   6   8   1       32.34      -54.68    123.72 o
  -6   9   1      111.20      110.79    138.02 o
  -5   9   1      108.88      202.92    130.04 o
  -4   9   1      969.07     1113.26     92.36 o
  -3   9   1      167.26       42.04     68.47 o
  -2   9   1      281.22      383.04     83.76 o
  -1   9   1     2558.56     2863.95    133.61 o
   0   9   1       54.47        2.65     47.41 o
   1   9   1      789.26      738.34     75.62 o
   2   9   1     5452.39     5752.85    286.52 o
   3   9   1      207.29      238.18     64.51 o
   4   9   1      243.61      264.20     71.45 o
   5   9   1      181.41      -46.18     74.21 o
   6   9   1        0.08     -186.06    124.04 o
  -5  10   1      510.19      430.21    110.73 o
  -4  10   1      171.27      289.79     71.23 o
  -3  10   1      247.80      220.46     71.09 o
  -2  10   1     2730.05     3018.94    184.76 o
  -1  10   1     5465.46     5697.16    185.17 o
   0  10   1     2939.80     2983.97    144.91 o
   1  10   1     1412.89     1305.38    100.76 o
   2  10   1     2185.31     1993.83    163.80 o
   3  10   1       34.54       32.04     58.82 o
   4  10   1       46.14       18.89     67.85 o
   5  10   1      372.85      448.27    110.23 o
  -5  11   1      386.51      281.00     75.43 o
  -4  11   1      981.33     1016.49    117.04 o
  -3  11   1     5537.69     6345.25    294.23 o
  -2  11   1     4592.28     4885.26    237.99 o
  -1  11   1      682.37      519.20     76.58 o
   0  11   1        5.71       -9.90     52.01 o
   1  11   1     1273.32     1454.70    108.32 o
   2  11   1     1410.24     1513.54    125.06 o
   3  11   1      850.59      811.84    132.29 o
   4  11   1     2035.31     1974.50    198.74 o
   5  11   1      762.60      857.94    101.66 o
  -5  12   1      554.74      574.09    118.72 o
  -4  12   1      311.90      307.53     76.17 o
  -3  12   1       31.82       10.03     87.04 o
  -2  12   1      713.34      893.12     89.16 o
  -1  12   1     3448.12     3740.86    218.54 o
   0  12   1     5866.39     6098.67    210.19 o
   1  12   1     5654.16     5337.82    208.11 o
   2  12   1     1938.91     2096.31    151.63 o
   3  12   1        1.65       59.72     61.75 o
   4  12   1        2.46      -76.47     70.33 o
   5  12   1      141.63      110.17     97.90 o
  -5  13   1      289.25      235.29     85.29 o
  -4  13   1     1327.55     1431.52    126.94 o
  -3  13   1     2151.79     2069.15    190.22 o
  -2  13   1      877.75     1058.66    139.68 o
  -1  13   1      785.92      801.44    105.53 o
   0  13   1      380.89      473.34     85.62 o
   1  13   1      547.96      580.84     98.28 o
   2  13   1      326.53      251.37    112.38 o
   3  13   1      455.78      553.15     93.22 o
   4  13   1      614.33      927.99    131.37 o
   5  13   1      378.28      325.39     96.67 o
  -4  14   1       64.68      114.99     74.71 o
  -3  14   1      410.33      278.50    141.17 o
  -2  14   1     1057.13      878.28    106.81 o
  -1  14   1      956.97      869.88    106.25 o
   0  14   1     1204.07     1207.98    137.37 o
   1  14   1      983.08     1100.61    117.57 o
   2  14   1     1299.20     1500.65    124.93 o
   3  14   1      522.67      356.20    115.77 o
   4  14   1       69.03      -16.53     89.99 o
  -4  15   1        8.33      -77.06    101.23 o
  -3  15   1      140.95      -41.17    172.59 o
  -2  15   1      174.69      198.04     94.98 o
  -1  15   1       73.13       57.66     78.91 o
   0  15   1      473.68      421.02     95.33 o
   1  15   1      548.03      503.41    126.47 o
   2  15   1      103.19       72.86     93.07 o
   3  15   1       98.33      155.31    107.25 o
   4  15   1      116.97      111.38    102.42 o
  -4  16   1       75.71        9.37     83.77 o
  -3  16   1       69.89       78.65    102.63 o
  -2  16   1        0.06      -98.34    122.06 o
  -1  16   1       13.22      -17.04    127.72 o
   0  16   1        1.84       -6.44     93.49 o
   1  16   1       67.10      -49.92     89.33 o
   2  16   1       83.43       29.37    166.28 o
   3  16   1        3.73      -11.21     91.65 o
   4  16   1       60.92     -135.33     90.22 o
  -3  17   1       15.43     -126.77     84.52 o
  -2  17   1       30.28       64.18    142.07 o
  -1  17   1      161.19       54.84    189.36 o
   0  17   1        0.37      -52.82    168.23 o
   1  17   1       99.52      -47.55    179.39 o
   2  17   1      117.59      163.44    116.88 o
   3  17   1       10.43      -86.13    100.17 o
  -3  18   1      155.53      112.05     96.68 o
  -2  18   1        1.72     -157.18    104.79 o
  -1  18   1       90.70     -208.91    219.66 o
   0  18   1      197.28      273.34    154.59 o
   1  18   1      325.56      411.07    164.78 o
   2  18   1       89.18      -50.37    127.05 o
  -2  19   1      341.86      438.37    167.33 o
  -1  19   1       96.49        4.21    132.35 o
   0  19   1       50.24       20.27    104.76 o
   1  19   1       14.24      -83.47    126.54 o
   2  19   1       92.52       23.32    132.39 o
   0  20   1      583.70      776.71    186.37 o
  -6   0   2     1575.25     2006.07    412.61 o
  -5   0   2     6615.31     6703.19    382.25 o
  -4   0   2      214.96       44.66     70.97 o
  -3   0   2      214.59      130.16     86.03 o
  -2   0   2    22128.70    27688.35    430.13 o
  -1   0   2     5191.91     4087.16     73.91 o
   1   0   2    37573.75    38164.79    486.03 o
   2   0   2     3550.31     3706.41     82.32 o
   3   0   2     3819.77     4455.75    137.40 o
   4   0   2     1197.46     1029.84    161.09 o
   5   0   2      263.40      290.70    145.62 o
   6   0   2     3071.44     3644.91    341.76 o
  -6   1   2      494.71      357.44    110.36 o
  -5   1   2     3828.99     3762.63    188.31 o
  -4   1   2     8474.21     9197.16    270.13 o
  -3   1   2     5007.93     4480.50    100.08 o
  -2   1   2    20289.38    21556.96    493.36 o
  -1   1   2       32.48       36.51     16.14 o
   0   1   2     2644.70     2696.84     51.80 o
   1   1   2     8038.07     7314.02     80.61 o
   2   1   2     8732.01     8124.43    101.60 o
   3   1   2     6893.45     6700.80    142.56 o
   4   1   2     7831.20     8118.36    204.94 o
   5   1   2     1008.31     1089.82    134.42 o
   6   1   2      549.89      678.47    142.01 o
  -6   2   2     1616.24     1459.21    160.26 o
  -5   2   2     1474.41     1624.08    131.07 o
  -4   2   2      840.38      957.55     91.13 o
  -3   2   2      103.18      135.90     43.56 o
  -2   2   2     1888.26     2083.00     53.95 o
  -1   2   2    22676.26    23892.05    271.18 o
   0   2   2      485.89      472.93     30.91 o
   1   2   2    38933.26    40609.57    380.19 o
   2   2   2     1497.99     1380.90     44.09 o
   3   2   2      500.77      477.19     37.52 o
   4   2   2      211.16      252.82     61.38 o
   5   2   2     1497.15     1579.39    152.33 o
   6   2   2      307.62      268.42    120.47 o
  -6   3   2        5.74      -82.60    105.44 o
  -5   3   2      105.71      -17.42     67.30 o
  -4   3   2     1057.84      927.98     69.23 o
  -3   3   2      697.68      622.51     64.86 o
  -2   3   2     9608.36    11430.46    174.75 o
  -1   3   2     5377.57     6211.54    111.10 o
   0   3   2     1411.15     1239.90     96.87 o
   1   3   2      254.01      392.88     35.22 o
   2   3   2      764.07      970.46     40.59 o
   3   3   2     2921.78     2951.79     81.72 o
   4   3   2     1531.10     1260.80     84.97 o
   5   3   2      160.49      144.10     55.80 o
   6   3   2      531.62      252.55    155.09 o
  -6   4   2        0.52        0.60     99.68 o
  -5   4   2      276.76      174.10     53.33 o
  -4   4   2       17.69        2.42     35.86 o
  -3   4   2     1016.29     1384.32     60.61 o
  -2   4   2     1630.53     1758.77     64.49 o
  -1   4   2      900.90      907.16     46.01 o
   0   4   2     2681.86     3365.85    105.99 o
   1   4   2     7137.91     7698.42    149.49 o
   2   4   2       13.05       11.01     29.81 o
   3   4   2      828.83      831.18     47.42 o
   4   4   2       86.71      108.93     44.09 o
   5   4   2      369.09      318.44     72.68 o
   6   4   2       10.89     -110.74    133.94 o
  -6   5   2        4.66       13.88    108.86 o
  -5   5   2      375.43      333.13     63.59 o
  -4   5   2     1315.51     1210.23    104.04 o
  -3   5   2     1630.62     1731.89     98.37 o
  -2   5   2        3.05       89.28     54.86 o
  -1   5   2      723.44      805.78     65.92 o
   0   5   2       22.98        4.47     28.54 o
   1   5   2     1167.65     1281.03     76.47 o
   2   5   2     1173.35     1116.26     55.50 o
   3   5   2     1893.97     2199.76     92.89 o
   4   5   2      163.25      166.41     44.81 o
   5   5   2      876.94      815.17    110.62 o
   6   5   2       36.00       61.79    165.75 o
  -6   6   2      923.98      728.89    164.64 o
  -5   6   2     1748.07     1740.21    111.58 o
  -4   6   2       15.36        5.84     51.64 o
  -3   6   2      218.82      366.31     45.63 o
  -2   6   2     4907.37     4893.44    143.04 o
  -1   6   2     3365.39     3721.45    130.72 o
   0   6   2     6659.86     7455.10    189.35 o
   1   6   2     1735.54     1636.08     98.95 o
   2   6   2     2660.53     2207.54    100.91 o
   3   6   2     1238.59     1211.11     85.64 o
   4   6   2      987.25     1157.91    115.09 o
   5   6   2       72.63       73.44     75.30 o
   6   6   2      799.44      892.15    231.99 o
  -6   7   2      211.02      291.15    138.45 o
  -5   7   2     1353.43     1387.48    132.85 o
  -4   7   2     2606.41     2389.76    114.46 o
  -3   7   2     4514.22     4702.55    162.97 o
  -2   7   2    11741.30    12031.47    302.09 o
  -1   7   2     3599.04     3711.17    123.64 o
   0   7   2     1112.99     1003.06     90.82 o
   1   7   2     2192.58     2579.62    117.13 o
   2   7   2     9629.56    10078.74    235.34 o
   3   7   2     2338.15     2398.11    168.89 o
   4   7   2     4140.95     3945.96    133.01 o
   5   7   2     2055.15     2116.07    163.46 o
   6   7   2      162.07      317.74    307.36 o
  -6   8   2      907.51      906.57    183.92 o
  -5   8   2     2381.71     2616.94    179.98 o
  -4   8   2     1693.98     1712.27    146.14 o
  -3   8   2        3.81        6.68     42.81 o
  -2   8   2      463.31      355.82     44.86 o
  -1   8   2    16864.99    17031.41    347.87 o
   0   8   2     9786.14     9132.10    286.08 o
   1   8   2    20059.97    19653.63    373.83 o
   2   8   2    11228.87    11785.74    295.96 o
   3   8   2     1186.36     1136.62     98.10 o
   4   8   2        0.63       41.02     54.60 o
   5   8   2      399.27      379.09    100.13 o
   6   8   2      399.63      564.44    163.23 o
  -6   9   2       17.03      124.08    129.06 o
  -5   9   2     1451.55     1381.33    142.60 o
  -4   9   2     2970.91     3357.39    191.73 o
  -3   9   2     4146.57     4309.51    159.32 o
  -2   9   2     9342.05     8847.84    224.52 o
  -1   9   2     1227.96      962.15     77.08 o
   0   9   2     2276.13     2324.73    143.78 o
   1   9   2     2583.76     2270.16    133.25 o
   2   9   2     3389.04     2817.18    155.92 o
   3   9   2     3758.65     3820.29    172.76 o
   4   9   2     1377.85     1620.55    121.86 o
   5   9   2      668.95     1051.09    132.97 o
  -5  10   2      750.81      839.98     90.77 o
  -4  10   2        5.68        8.93     59.22 o
  -3  10   2      748.52      722.22     85.02 o
  -2  10   2     1799.99     1756.89    186.20 o
  -1  10   2     4495.10     4348.88    169.17 o
   0  10   2     6586.59     5892.85    171.97 o
   1  10   2     7872.81     7963.32    206.40 o
   2  10   2     1555.54     1734.59    130.91 o
   3  10   2     2353.91     2522.46    149.72 o
   4  10   2      168.96      230.50     70.75 o
   5  10   2        7.84       62.15     82.83 o
  -5  11   2       78.39       97.81     67.63 o
  -4  11   2      454.53      404.49     86.28 o
  -3  11   2      226.35      160.08     73.33 o
  -2  11   2     1592.71     1581.12    106.55 o
  -1  11   2      152.68      130.00     61.57 o
   0  11   2      195.68      195.35     64.73 o
   1  11   2       81.80       84.66     47.97 o
   2  11   2     1507.87     1595.46    251.80 o
   3  11   2        4.94      -91.10     60.74 o
   4  11   2      533.74      517.55     91.14 o
   5  11   2       46.23       46.66     68.17 o
  -5  12   2       63.34        2.48     71.59 o
  -4  12   2        0.30      -32.89     63.62 o
  -3  12   2      531.27      425.34     89.14 o
  -2  12   2       35.52       44.45     64.01 o
  -1  12   2      343.19      260.83     74.23 o
   0  12   2      488.04      430.86     79.48 o
   1  12   2       21.11      -48.14     53.19 o
   2  12   2        4.55      -55.25     59.99 o
   3  12   2        0.59       -3.92     69.65 o
   4  12   2       39.26       16.88     71.12 o
   5  12   2        1.73       25.54     75.51 o
  -5  13   2        0.21        3.75     90.11 o
  -4  13   2      253.67      194.79    120.65 o
  -3  13   2      336.89      335.33    101.83 o
  -2  13   2       61.08      108.64     60.75 o
  -1  13   2      649.86      601.04     92.56 o
   0  13   2       82.45       27.99     69.51 o
   1  13   2       68.05       73.92     53.90 o
   2  13   2      666.07      480.74     88.91 o
   3  13   2      213.55      245.52     98.51 o
   4  13   2        3.79     -102.45     78.44 o
   5  13   2       60.90      -13.12     82.32 o
  -4  14   2      158.57      167.93     96.40 o
  -3  14   2       49.79      169.31     90.69 o
  -2  14   2      282.15      277.63     90.24 o
  -1  14   2     1443.04     1323.47    176.88 o
   0  14   2     1484.49     1390.00    126.01 o
   1  14   2     1035.98     1080.47    104.61 o
   2  14   2     1555.08     1570.76    135.32 o
   3  14   2        2.54       13.50     84.05 o
   4  14   2       15.03      -22.21     83.50 o
  -4  15   2      145.07      177.00     97.43 o
  -3  15   2      646.32      681.49    129.82 o
  -2  15   2     1258.97     1287.74    123.33 o
  -1  15   2      500.49      507.45     90.37 o
   0  15   2       55.41      115.50     68.61 o
   1  15   2      738.57     1054.98    122.13 o
   2  15   2      210.94      239.06    109.20 o
   3  15   2     1004.10     1118.42    153.59 o
   4  15   2      121.87      148.57    135.26 o
  -4  16   2       19.79       46.53     99.54 o
  -3  16   2        8.36       17.04     87.60 o
  -2  16   2      813.99      590.13    130.20 o
  -1  16   2      948.52     1089.30    203.17 o
   0  16   2     1534.52     1564.07    166.75 o
   1  16   2     1387.37     1545.17    242.48 o
   2  16   2      646.24      588.46    136.80 o
   3  16   2      110.10       37.39    108.45 o
  -3  17   2      409.41      448.80    128.09 o
  -2  17   2      254.48      257.95    116.84 o
  -1  17   2       57.35       28.46     80.84 o
   0  17   2       18.84       37.20     88.27 o
   1  17   2        5.02       26.17     87.14 o
   2  17   2      684.89      690.63    150.11 o
   3  17   2      331.06       92.08    197.04 o
  -3  18   2       46.79        2.99    106.00 o
  -2  18   2       39.72       -3.46    111.35 o
  -1  18   2      324.51      219.33    112.19 o
   0  18   2      210.62       50.08    101.96 o
   1  18   2      184.25      273.61    148.77 o
   2  18   2      321.45      307.14    157.20 o
  -2  19   2       89.49      265.00    147.29 o
  -1  19   2        1.09      -83.24    131.56 o
   0  19   2       90.70      -63.92    113.10 o
   1  19   2      199.03     -136.71    221.65 o
   2  19   2        3.13      -56.46    115.24 o
   0  20   2       33.16       56.51    136.16 o
  -6   1   3        0.46     -110.67     80.27 o
  -5   1   3       34.73      -17.08     62.99 o
  -4   1   3     1381.74     1277.30    124.47 o
  -3   1   3     1340.97     1128.98     55.90 o
  -2   1   3    16643.08    18069.92    183.52 o
  -1   1   3     2186.53     2589.97     49.50 o
   0   1   3      489.12      406.21     29.13 o
   1   1   3        6.29       -2.71     16.15 o
   2   1   3     1442.88     1856.25     51.98 o
   3   1   3      268.39      378.63     31.75 o
   4   1   3      884.66      929.12     74.26 o
   5   1   3      290.42       73.47     96.48 o
   6   1   3      436.18      -19.79    111.65 o
  -6   2   3     1411.16     1296.45    135.04 o
  -5   2   3     3686.14     3323.24    179.10 o
  -4   2   3     1725.13     1534.26     92.02 o
  -3   2   3        0.39       51.21     48.50 o
  -2   2   3     2351.79     1996.00     57.04 o
  -1   2   3    14009.60    12920.36    171.82 o
   0   2   3    13826.14    14102.66    219.38 o
   1   2   3    12740.17    14203.05    153.56 o
   2   2   3     3888.79     4573.59     98.49 o
   3   2   3      625.61      525.24     40.36 o
   4   2   3      119.79      198.12     42.32 o
   5   2   3      523.69      630.68     77.50 o
   6   2   3      470.83      250.85    122.98 o
  -6   3   3       54.69       75.27     77.85 o
  -5   3   3     1742.45     1692.03    134.53 o
  -4   3   3    10279.10    10282.11    354.72 o
  -3   3   3    14143.86    14392.55    243.61 o
  -2   3   3    13194.24    12627.68    180.97 o
  -1   3   3    13270.83    13336.42    193.06 o
   0   3   3     2021.48     2161.01     71.21 o
   1   3   3     3108.26     3062.20     60.18 o
   2   3   3     6225.33     6436.79    104.00 o
   3   3   3     7398.93     7924.61    150.13 o
   4   3   3     4176.99     4049.57    125.69 o
   5   3   3     1224.22     1236.52    104.66 o
   6   3   3      324.91      446.43    163.73 o
  -6   4   3      530.27      470.98    122.11 o
  -5   4   3     3383.76     3406.56    132.59 o
  -4   4   3     1439.92     1458.15    182.45 o
  -3   4   3     1371.97     1427.00     64.06 o
  -2   4   3      934.39      938.47     54.73 o
  -1   4   3    36368.50    38263.65    489.65 o
   0   4   3    13095.74    11201.80    223.03 o
   1   4   3    14691.67    12832.80    205.50 o
   2   4   3     5612.18     5290.08     95.48 o
   3   4   3     2143.25     2362.09     71.94 o
   4   4   3       71.37       95.48     45.71 o
   5   4   3      122.54       99.24     65.76 o
   6   4   3      891.30      962.33    233.60 o
  -6   5   3       73.27       77.89    149.46 o
  -5   5   3     1878.10     1779.38    111.12 o
  -4   5   3     9971.67    10328.89    444.90 o
  -3   5   3     3954.65     4639.65    118.61 o
  -2   5   3    13292.80    12441.05    215.15 o
  -1   5   3     2264.50     1864.77    118.71 o
   0   5   3      262.46      130.99     40.24 o
   1   5   3      601.07      604.99     62.61 o
   2   5   3     9031.29     8300.87    148.44 o
   3   5   3     5734.22     5073.59    131.27 o
   4   5   3     5554.33     5859.97    199.80 o
   5   5   3      349.93      457.88     90.87 o
   6   5   3      327.20      192.00    337.26 o
  -6   6   3      760.54      993.68    175.47 o
  -5   6   3     1425.51     1378.23    101.41 o
  -4   6   3      119.69      134.10     38.77 o
  -3   6   3      175.33      201.87     42.22 o
  -2   6   3      633.05      710.67     55.73 o
  -1   6   3     2597.90     2610.08     96.87 o
   0   6   3     5192.93     4665.92    148.66 o
   1   6   3    12020.52    11232.92    238.90 o
   2   6   3     5039.99     5286.09    127.11 o
   3   6   3     1246.39     1323.76    103.17 o
   4   6   3       37.37       82.59     46.64 o
   5   6   3      303.38      302.52     92.78 o
   6   6   3      212.10      310.89    196.62 o
  -6   7   3      192.55      179.89    138.20 o
  -5   7   3      196.65      211.92     79.43 o
  -4   7   3      387.87      284.33     58.10 o
  -3   7   3      207.03      285.22     45.84 o
  -2   7   3     1034.94      917.32     69.28 o
  -1   7   3     1029.10     1158.46     66.57 o
   0   7   3        0.64       46.61     24.21 o
   1   7   3      511.65      538.95     62.90 o
   2   7   3      536.32      618.66     61.74 o
   3   7   3      944.61     1019.79    120.04 o
   4   7   3     1194.42     1388.26    101.56 o
   5   7   3      421.68      522.38    100.28 o
   6   7   3      141.46       -6.04    188.16 o
  -6   8   3       16.95      -84.10    117.15 o
  -5   8   3      265.49      179.31     84.03 o
  -4   8   3       63.81       45.92     50.71 o
  -3   8   3      102.05       90.32     50.72 o
  -2   8   3       91.65       30.87     39.86 o
  -1   8   3      936.83      842.58     60.81 o
   0   8   3      376.23      220.13     68.36 o
   1   8   3     1279.08     1643.23    108.03 o
   2   8   3      338.60      457.95     70.12 o
   3   8   3       33.91        6.88     45.72 o
   4   8   3        2.29        3.03     55.59 o
   5   8   3        0.49      -42.33     74.30 o
  -6   9   3       64.54      158.55    127.83 o
  -5   9   3        9.11       31.53     79.22 o
  -4   9   3      119.42      155.20     64.90 o
  -3   9   3     1014.54     1210.91     93.58 o
  -2   9   3      600.99      659.69     59.02 o
  -1   9   3      374.28      278.36     51.94 o
   0   9   3      228.44      258.43     48.06 o
   1   9   3       95.76       -1.20     45.33 o
   2   9   3      146.25       51.83     56.79 o
   3   9   3      506.27      542.64     81.29 o
   4   9   3       71.75       29.70     59.77 o
   5   9   3      184.88      231.03     96.26 o
  -6  10   3      348.41      656.66    177.28 o
  -5  10   3      592.81      603.05     93.10 o
  -4  10   3       64.19       79.85     69.03 o
  -3  10   3       71.35       -5.14     47.82 o
  -2  10   3      233.53      200.77     54.12 o
  -1  10   3     2676.44     2265.60    113.19 o
   0  10   3     2046.13     1929.10    110.63 o
   1  10   3     1967.08     1980.85    134.50 o
   2  10   3     1374.66     1295.97    117.91 o
   3  10   3      798.39      723.17     96.74 o
   4  10   3      309.04      207.78     77.37 o
   5  10   3      100.18      302.02    103.75 o
  -5  11   3      714.37      708.28    103.38 o
  -4  11   3     2575.42     2358.92    161.75 o
  -3  11   3     1178.27     1084.94    107.13 o
  -2  11   3     1407.78     1398.81     98.23 o
  -1  11   3      743.24      818.39     77.96 o
   0  11   3      486.48      715.53     73.07 o
   1  11   3      155.45      195.49     67.95 o
   2  11   3     3112.96     3380.51    189.04 o
   3  11   3     2457.88     2886.44    170.77 o
   4  11   3     1469.03     1598.69    129.05 o
   5  11   3      580.14      678.09     98.84 o
  -5  12   3      351.43      258.76    111.86 o
  -4  12   3      689.90      859.48    116.88 o
  -3  12   3        0.43       49.52     67.78 o
  -2  12   3      121.58       89.25     57.24 o
  -1  12   3     4192.87     3700.48    162.84 o
   0  12   3     7017.25     7411.22    194.93 o
   1  12   3     2938.44     3258.43    148.94 o
   2  12   3     2570.67     2991.15    188.84 o
   3  12   3     1294.81     1086.61    117.62 o
   4  12   3       22.31      -73.53     68.31 o
   5  12   3       87.06      246.91     96.84 o
  -5  13   3      338.52      275.38     94.10 o
  -4  13   3     2359.53     2698.47    190.37 o
  -3  13   3     1894.22     1765.14    147.70 o
  -2  13   3     2473.75     2632.59    142.08 o
  -1  13   3      518.86      441.89     77.02 o
   0  13   3       26.44      -18.50     52.65 o
   1  13   3       73.67      183.08     58.65 o
   2  13   3     2434.90     2268.49    118.74 o
   3  13   3     3237.49     3372.07    216.74 o
   4  13   3      752.66      740.50    110.06 o
  -4  14   3       61.88       87.95     87.19 o
  -3  14   3       22.33      -35.02     79.03 o
  -2  14   3       13.18      -44.62     60.96 o
  -1  14   3     1410.89     1487.94    120.66 o
   0  14   3     1310.34     1318.36    111.94 o
   1  14   3     1915.39     1895.29    119.10 o
   2  14   3      493.11      428.45     79.62 o
   3  14   3     1218.06     1152.21    222.45 o
   4  14   3        0.68      -24.92     75.47 o
  -4  15   3      270.87      177.79     99.77 o
  -3  15   3      157.53      -11.23     82.62 o
  -2  15   3      656.48      689.40    104.66 o
  -1  15   3      128.23       90.99     71.08 o
   0  15   3       78.03       39.61     68.75 o
   1  15   3       17.37      -16.10     71.83 o
   2  15   3      507.65      483.34    127.42 o
   3  15   3        8.77       79.19     93.57 o
   4  15   3       47.94       55.55     92.87 o
  -4  16   3       80.45       -6.52     97.55 o
  -3  16   3        1.55       59.56     92.76 o
  -2  16   3        0.08      -41.29     82.73 o
  -1  16   3      109.02      137.14     82.06 o
   0  16   3       16.05      -14.35    133.62 o
   1  16   3       89.94      -45.66     70.88 o
   2  16   3        3.61      -74.95     97.84 o
   3  16   3        0.20        4.05    131.88 o
  -3  17   3      135.63       77.77    107.77 o
  -2  17   3       32.97       19.72     88.32 o
  -1  17   3      126.72      -21.12     87.30 o
   0  17   3       58.56      -76.75     86.62 o
   1  17   3      222.63      160.64     96.41 o
   2  17   3       74.61      124.82    110.43 o
   3  17   3      157.11        9.38    138.96 o
  -3  18   3        6.10      -14.10    103.84 o
  -2  18   3       61.78       64.86    120.47 o
  -1  18   3      261.54      261.45    113.74 o
   0  18   3      258.30      239.62    122.82 o
   1  18   3      205.12      109.03    232.02 o
   2  18   3      683.69      359.57    169.24 o
  -2  19   3      147.34       65.55    124.48 o
  -1  19   3      180.92      359.53    167.04 o
   0  19   3        0.39     -138.81     92.54 o
   1  19   3      131.95      110.09    138.34 o
  -6   0   4      957.13      932.41    197.97 o
  -5   0   4     2294.28     2043.77    245.94 o
  -4   0   4      804.37     1164.82    393.47 o
  -3   0   4      576.23      817.82     59.91 o
  -2   0   4     2581.71     3029.86     75.16 o
  -1   0   4    26650.11    27915.86    389.85 o
   0   0   4    18051.57    18754.40    259.37 o
   1   0   4    45883.43    45269.36    587.83 o
   2   0   4     4727.46     3694.30     93.66 o
   3   0   4     2337.74     2161.20     84.72 o
   4   0   4       85.85       98.65     46.71 o
   5   0   4       99.54      109.75    175.41 o
   6   0   4      195.00      120.55    162.61 o
  -6   1   4      227.17       90.69     81.98 o
  -5   1   4      198.09       53.27     87.04 o
  -4   1   4     9607.00     9318.06    217.99 o
  -3   1   4    10752.35    11726.98    240.74 o
  -2   1   4    19304.59    20661.95    226.90 o
  -1   1   4    12715.89    12843.39    142.37 o
   0   1   4     4016.17     3443.42     65.04 o
   1   1   4       93.64      127.00     26.59 o
   2   1   4     5664.71     6029.40    176.35 o
   3   1   4     4535.14     4124.63     76.25 o
   4   1   4     8563.24     8501.88    163.82 o
   5   1   4      781.12      724.26    133.89 o
   6   1   4      125.88       27.00    111.81 o
  -6   2   4      521.47      426.80    102.74 o
  -5   2   4     2680.79     2739.94    163.13 o
  -4   2   4     3416.65     3181.95    207.13 o
  -3   2   4      558.15      632.08     37.55 o
  -2   2   4      466.70      524.63     36.10 o
  -1   2   4     9075.08     8330.03    127.49 o
   0   2   4     8408.69     7573.44    113.90 o
   1   2   4    12508.79    12104.76    134.81 o
   2   2   4     9899.00    11382.94    170.47 o
   3   2   4      708.68      792.15     45.38 o
   4   2   4       63.34       64.86     41.21 o
   5   2   4      453.01      393.20     76.90 o
   6   2   4      116.46       94.77    177.19 o
  -6   3   4      394.49      302.93     94.89 o
  -5   3   4      477.10      532.83     91.32 o
  -4   3   4     2095.57     2207.81    131.31 o
  -3   3   4      376.19      278.25     30.40 o
  -2   3   4     5963.04     5074.67     86.08 o
  -1   3   4     1501.76     1399.89     78.99 o
   0   3   4       48.04       17.67     31.43 o
   1   3   4     2239.72     2010.12     60.82 o
   2   3   4     1967.42     1769.06     60.43 o
   3   3   4      108.76      106.80     31.59 o
   4   3   4     1596.23     1904.88    102.61 o
   5   3   4      484.77      472.88     83.26 o
   6   3   4      159.51      -84.55    186.04 o
  -6   4   4        4.45       29.89    107.83 o
  -5   4   4      307.17      294.46     56.88 o
  -4   4   4       24.22      123.49     91.24 o
  -3   4   4       27.20       36.95     29.01 o
  -2   4   4       32.28       32.75     25.82 o
  -1   4   4     2697.38     2464.46     77.83 o
   0   4   4     1628.43     1703.91     62.51 o
   1   4   4      587.92      735.37     47.51 o
   2   4   4       78.10       34.23     26.66 o
   3   4   4        1.71      -35.37     29.39 o
   4   4   4      215.45      217.67     54.30 o
   5   4   4       18.26      -34.57     79.04 o
   6   4   4       95.01       17.39    148.14 o
  -6   5   4       40.04      172.37    124.06 o
  -5   5   4      180.49      181.96     75.22 o
  -4   5   4        9.63       -0.31     77.69 o
  -3   5   4      192.77      148.51     53.36 o
  -2   5   4     2740.85     2756.34    111.19 o
  -1   5   4     4865.00     4717.90    106.24 o
   0   5   4      653.22      739.08     57.67 o
   1   5   4       17.21       26.15     49.18 o
   2   5   4      739.14      618.42     53.39 o
   3   5   4      634.02      578.56     46.20 o
   4   5   4        6.34      -66.01     47.60 o
   5   5   4       36.55       71.81     73.02 o
   6   5   4      175.85      120.23    176.24 o
  -6   6   4      994.83      930.76    174.88 o
  -5   6   4     1159.96     1177.79    119.52 o
  -4   6   4     1359.34     1246.26     67.69 o
  -3   6   4       17.37      -16.96     37.12 o
  -2   6   4      687.88      662.04     59.47 o
  -1   6   4     4578.31     3812.86    134.17 o
   0   6   4     9168.51     8185.49    214.73 o
   1   6   4    11245.59    11594.03    225.35 o
   2   6   4     1962.06     2622.83    132.01 o
   3   6   4     2335.05     2724.32    100.87 o
   4   6   4      116.79       79.91     61.17 o
   5   6   4      281.26      465.18    112.30 o
   6   6   4      151.83       37.57    168.08 o
  -6   7   4      117.96      133.63    120.73 o
  -5   7   4      330.08      387.59     84.41 o
  -4   7   4     6877.46     7364.85    197.56 o
  -3   7   4    11938.34    11187.50    233.87 o
  -2   7   4     5267.99     4491.05    131.03 o
  -1   7   4     3498.14     2842.32    111.84 o
   0   7   4        8.12       46.88     30.68 o
   1   7   4       87.03       52.59     46.37 o
   2   7   4     3466.09     3665.45    181.85 o
   3   7   4     4988.57     5468.11    205.17 o
   4   7   4     4009.91     4298.39    164.71 o
   5   7   4      776.13      899.24    145.40 o
  -6   8   4     1908.28     2129.75    315.38 o
  -5   8   4      933.41     1236.33    218.25 o
  -4   8   4      886.16      828.22    109.98 o
  -3   8   4       44.50       79.32     49.47 o
  -2   8   4      106.08       65.93     43.06 o
  -1   8   4     7790.01     8471.56    198.15 o
   0   8   4    16293.50    17226.38    508.77 o
   1   8   4     8081.39     8161.24    213.21 o
   2   8   4     2027.17     2012.30    107.56 o
   3   8   4      532.80      573.06     70.35 o
   4   8   4      357.30      383.82     75.38 o
   5   8   4      347.54      279.62    110.91 o
  -6   9   4      141.84      206.10    139.26 o
  -5   9   4      553.57      421.48    136.78 o
  -4   9   4     6237.33     6194.38    241.01 o
  -3   9   4     6304.27     6680.59    175.69 o
  -2   9   4     7936.30     8346.13    201.89 o
  -1   9   4     1491.07     1468.00     83.79 o
   0   9   4        1.82      -18.60     28.52 o
   1   9   4      159.72      196.10     69.97 o
   2   9   4     3690.21     3716.81    143.72 o
   3   9   4     5122.93     5137.54    172.56 o
   4   9   4     3785.79     3882.69    180.25 o
   5   9   4      694.17      648.97    189.08 o
  -5  10   4      796.03      703.12    111.08 o
  -4  10   4      828.89      880.67    106.42 o
  -3  10   4      229.85       85.92     58.95 o
  -2  10   4      255.70      201.51     67.27 o
  -1  10   4     2107.15     2289.32    124.14 o
   0  10   4      843.62      962.09     90.28 o
   1  10   4     3345.66     3519.66    182.76 o
   2  10   4      362.84      346.70     65.33 o
   3  10   4     1575.49     1710.29    112.75 o
   4  10   4        5.48       58.46     69.98 o
   5  10   4      129.94        0.20     84.92 o
  -5  11   4        0.49       64.46     89.10 o
  -4  11   4      848.98      864.46    109.73 o
  -3  11   4      124.41      152.81     77.63 o
  -2  11   4      656.70      612.18     91.20 o
  -1  11   4      704.10      593.71     67.46 o
   0  11   4        0.28      -57.96     46.64 o
   1  11   4       25.31       34.92     58.94 o
   2  11   4      602.35      672.18     93.93 o
   3  11   4       36.66      -65.64     60.50 o
   4  11   4      339.11      301.44     80.94 o
   5  11   4      171.72       41.63     82.76 o
  -5  12   4        0.05      -79.55     91.89 o
  -4  12   4        0.19      -98.85     65.90 o
  -3  12   4       72.28      114.50     97.13 o
  -2  12   4      505.34      659.81     86.31 o
  -1  12   4       73.56       48.64     53.39 o
   0  12   4        0.66      -53.51     52.36 o
   1  12   4      178.80       45.20     86.43 o
   2  12   4       33.31       52.23     59.84 o
   3  12   4       17.26       51.74    107.31 o
   4  12   4       33.40      -20.67     71.65 o
   5  12   4       10.75      145.09    105.30 o
  -5  13   4      334.89      378.13    130.91 o
  -4  13   4       54.79      -17.41     78.69 o
  -3  13   4      622.35      708.65    124.82 o
  -2  13   4       27.70       17.00     79.92 o
  -1  13   4      432.77      462.75     75.20 o
   0  13   4       38.17      134.32     65.30 o
   1  13   4      543.44      802.22     90.95 o
   2  13   4      354.55      360.77     63.03 o
   3  13   4      235.39      233.06     99.88 o
   4  13   4      104.62      120.62     97.04 o
  -4  14   4      117.29       60.27     83.22 o
  -3  14   4        0.63      -20.95     91.95 o
  -2  14   4      323.91      413.06     91.27 o
  -1  14   4      319.99      327.24     79.43 o
   0  14   4     1073.63     1154.44    100.96 o
   1  14   4      103.03       39.39     60.48 o
   2  14   4      715.22      600.22     90.28 o
   3  14   4       35.88       61.24     88.76 o
   4  14   4        5.10      -28.61     97.88 o
  -4  15   4      523.94      511.62    112.40 o
  -3  15   4     1809.20     2036.94    197.11 o
  -2  15   4      245.80      323.64     93.87 o
  -1  15   4      130.58      128.54     82.24 o
   0  15   4       23.48      -97.16     75.20 o
   1  15   4      163.26      244.96     98.39 o
   2  15   4      105.52      265.03    115.12 o
   3  15   4      790.25      797.02    145.03 o
   4  15   4      676.47      623.01    137.53 o
  -4  16   4      188.55      111.15    118.79 o
  -3  16   4        0.53      -61.08     86.82 o
  -2  16   4        4.44     -106.69     71.13 o
  -1  16   4      267.22      180.21     88.90 o
   0  16   4     1555.30     1733.83    179.89 o
   1  16   4      864.20      917.36    125.67 o
   2  16   4      136.36      245.41    120.74 o
   3  16   4      118.39      157.83    114.30 o
  -3  17   4      774.82      838.54    150.86 o
  -2  17   4      454.52      408.92    124.13 o
  -1  17   4      667.13      582.19    132.91 o
   0  17   4        7.11      -46.99    119.16 o
   1  17   4        0.18      -34.24     86.46 o
   2  17   4      351.91      383.71    137.85 o
   3  17   4      485.42      278.62    180.23 o
  -2  18   4        2.93      -28.33    115.85 o
  -1  18   4      113.16       85.51    112.28 o
   0  18   4      364.16      370.03    148.63 o
   1  18   4      155.12      146.10    135.79 o
   2  18   4      221.76       91.38    158.53 o
  -2  19   4       70.41      156.99    134.07 o
  -1  19   4      124.65      232.50    129.47 o
   0  19   4       76.52       18.25    109.60 o
   1  19   4        3.26      -23.28    133.14 o
  -6   1   5      119.14      163.06     84.76 o
  -5   1   5     1264.56     1174.92    178.61 o
  -4   1   5     2177.54     2396.75    107.87 o
  -3   1   5     1052.04     1211.33     61.25 o
  -2   1   5      432.95      375.21     39.47 o
  -1   1   5     1065.00      676.28     32.63 o
   0   1   5       22.29      102.60     21.34 o
   1   1   5      132.02      181.37     26.18 o
   2   1   5     4612.97     4405.61     79.70 o
   3   1   5      238.58      121.86     33.88 o
   4   1   5      872.37      807.38     89.96 o
   5   1   5      420.98      465.79    127.98 o
   6   1   5       12.52     -123.78    168.65 o
  -6   2   5     1742.66     1854.87    154.58 o
  -5   2   5      805.91     1048.11    232.57 o
  -4   2   5     2757.82     3145.52    114.45 o
  -3   2   5      128.83      215.67     25.14 o
  -2   2   5      467.18      628.05     36.52 o
  -1   2   5     5100.96     5143.82     98.82 o
   0   2   5     9454.66     9005.03    180.00 o
   1   2   5    11264.02     9913.14    127.89 o
   2   2   5     9408.45     9532.12    133.91 o
   3   2   5     1172.00     1397.79     65.08 o
   4   2   5       54.76      145.07     46.65 o
   5   2   5      496.09      361.05     82.49 o
   6   2   5      131.98      257.39    163.64 o
  -6   3   5      661.84      629.75    105.61 o
  -5   3   5     1092.12     1114.57    161.98 o
  -4   3   5     4896.85     5303.96    243.63 o
  -3   3   5    16128.74    16705.63    210.20 o
  -2   3   5    10372.57    10031.88    146.32 o
  -1   3   5    12243.67    11949.59    168.47 o
   0   3   5       70.92       14.34     31.22 o
   1   3   5      419.48      444.63     38.00 o
   2   3   5     4429.87     3856.11     95.61 o
   3   3   5     5036.84     5175.13    137.21 o
   4   3   5     6510.13     6689.02    174.53 o
   5   3   5     2241.00     2523.84    154.32 o
   6   3   5      228.71       72.82    161.65 o
  -6   4   5     4083.52     3648.24    205.27 o
  -5   4   5     2085.48     1945.25    204.23 o
  -4   4   5     2754.65     2808.19    110.02 o
  -3   4   5     1152.57     1185.93     55.48 o
  -2   4   5      108.15       59.09     29.43 o
  -1   4   5     7603.34     6792.21    133.73 o
   0   4   5     8426.22     8334.06    172.28 o
   1   4   5    21426.52    23560.18    326.08 o
   2   4   5     9868.08     9682.49    174.41 o
   3   4   5      381.97      313.87     55.48 o
   4   4   5      629.66      608.37     81.36 o
   5   4   5      353.30      201.34     81.29 o
   6   4   5       36.04     -124.83    166.24 o
  -6   5   5      131.45       41.79    110.41 o
  -5   5   5      328.57      303.02    148.30 o
  -4   5   5     3693.27     3324.07    174.14 o
  -3   5   5    12577.89    11588.48    233.46 o
  -2   5   5    13324.35    13615.44    231.21 o
  -1   5   5    20252.79    21732.80    314.67 o
   0   5   5       56.35       88.35     37.05 o
   1   5   5      912.53      960.98     65.33 o
   2   5   5     7879.75     8221.39    174.39 o
   3   5   5     1691.93     1917.62     89.34 o
   4   5   5     5691.66     5532.88    216.35 o
   5   5   5     2514.29     2557.09    219.40 o
   6   5   5      155.62      159.55    180.33 o
  -6   6   5      538.39      688.51    157.38 o
  -5   6   5      227.39      166.34    136.04 o
  -4   6   5     5629.62     5464.64    142.24 o
  -3   6   5       20.41      -27.37     40.23 o
  -2   6   5        3.36        6.50     36.15 o
  -1   6   5     5733.52     5475.28    133.87 o
   0   6   5     5704.29     5952.30    169.87 o
   1   6   5     2647.93     2674.66    112.28 o
   2   6   5     4622.52     4966.76    122.09 o
   3   6   5      286.79      290.03     55.01 o
   4   6   5      125.25      120.11     80.15 o
   5   6   5      179.08      205.59    104.53 o
  -6   7   5       23.40      175.52    119.85 o
  -5   7   5       34.35       -2.18     96.84 o
  -4   7   5      889.75      908.25     82.84 o
  -3   7   5     1743.51     1879.46     99.96 o
  -2   7   5     1147.26      968.95     66.88 o
  -1   7   5     3800.05     3160.06    110.89 o
   0   7   5        2.12       98.56     44.04 o
   1   7   5        9.48      186.54    100.84 o
   2   7   5     1066.83     1020.87     66.96 o
   3   7   5       23.02       27.57     37.23 o
   4   7   5      254.02      256.65     78.62 o
   5   7   5      336.56      373.37    115.62 o
  -6   8   5        2.23      -43.80    121.85 o
  -5   8   5       12.01      189.70    113.17 o
  -4   8   5      257.62      296.89     65.59 o
  -3   8   5      310.89      323.25     58.53 o
  -2   8   5      943.42      757.17     59.72 o
  -1   8   5      584.25      570.76     64.98 o
   0   8   5      244.09       88.63     84.50 o
   1   8   5      140.43      126.84     54.18 o
   2   8   5      199.20      164.70     46.11 o
   3   8   5      299.12      211.15     47.99 o
   4   8   5        4.92       79.04     71.30 o
   5   8   5       81.98      -75.14    121.26 o
  -6   9   5       37.83       77.88    130.77 o
  -5   9   5      436.67      195.67     75.28 o
  -4   9   5      261.21      192.56     77.91 o
  -3   9   5      539.64      548.67     84.31 o
  -2   9   5      710.51      806.23     68.87 o
  -1   9   5       31.12      117.95     51.72 o
   0   9   5     1841.15     2190.90    136.82 o
   1   9   5      500.28      654.17     88.43 o
   2   9   5       24.78       25.91     55.62 o
   3   9   5     1058.20      951.12    130.25 o
   4   9   5      218.79      153.64     93.07 o
   5   9   5       66.09       35.57    105.12 o
  -5  10   5      683.87      768.79    121.21 o
  -4  10   5      171.80      107.79     77.08 o
  -3  10   5      805.03      732.95     78.43 o
  -2  10   5      422.35      417.36     65.55 o
  -1  10   5      840.04      932.94     84.41 o
   0  10   5     2377.28     2474.23    151.62 o
   1  10   5     4108.78     4182.92    201.91 o
   2  10   5      522.93      435.21     72.63 o
   3  10   5      338.55      388.51     72.23 o
   4  10   5       40.99      -68.29     60.73 o
   5  10   5      154.41       73.00    148.17 o
  -5  11   5       89.26       35.05     93.40 o
  -4  11   5      711.41      929.61    140.51 o
  -3  11   5     5789.85     6374.67    215.66 o
  -2  11   5     4498.21     4273.75    159.12 o
  -1  11   5     1791.92     1505.77     98.32 o
   0  11   5       11.02      -23.69     88.96 o
   1  11   5      271.21      262.87     78.21 o
   2  11   5      384.95      226.56     76.32 o
   3  11   5     1335.57     1383.80    129.39 o
   4  11   5     1110.68     1147.33    119.20 o
   5  11   5      364.65      329.94     92.07 o
  -5  12   5      580.71      688.36    133.96 o
  -4  12   5      271.10      268.47     88.46 o
  -3  12   5        1.92        7.59    111.16 o
  -2  12   5      678.26      857.67     85.60 o
  -1  12   5      500.71      533.05     83.31 o
   0  12   5     4238.04     4113.07    207.26 o
   1  12   5     3215.73     3053.78    260.77 o
   2  12   5      490.17      583.28     89.92 o
   3  12   5       24.13       42.40     72.22 o
   4  12   5       15.07       -6.28     90.74 o
  -5  13   5      303.41      380.25    131.02 o
  -4  13   5      734.29      689.04    134.41 o
  -3  13   5     2763.79     2746.01    210.53 o
  -2  13   5     2580.13     2805.32    144.46 o
  -1  13   5     1610.14     1437.43    128.04 o
   0  13   5      220.22      195.45    103.80 o
   1  13   5       65.12       -6.54     74.11 o
   2  13   5      731.78      879.63    126.24 o
   3  13   5     1122.77     1473.74    163.74 o
   4  13   5     1020.00     1261.00    155.47 o
  -4  14   5      202.84      297.37    104.02 o
  -3  14   5        1.92      -85.97     75.93 o
  -2  14   5      187.73      111.05     89.95 o
  -1  14   5      841.43      929.81    121.27 o
   0  14   5      514.82      520.09    118.38 o
   1  14   5      920.38     1146.79    143.74 o
   2  14   5      221.96      223.90     75.07 o
   3  14   5       40.87      -44.69     84.64 o
   4  14   5       96.68      162.42    105.37 o
  -4  15   5      194.24       85.86     95.69 o
  -3  15   5      538.40      311.72    249.20 o
  -2  15   5       40.85       28.13     77.64 o
  -1  15   5      500.50      599.45    109.41 o
   0  15   5        2.35      -53.07     60.02 o
   1  15   5       70.35       64.97    109.10 o
   2  15   5       57.11      309.99    124.00 o
   3  15   5      109.09      138.89    113.89 o
  -4  16   5        1.05     -100.39    118.53 o
  -3  16   5        9.62       48.53    100.62 o
  -2  16   5      147.09       63.71     88.61 o
  -1  16   5       68.41      193.85    103.10 o
   0  16   5       32.84      -10.19     81.40 o
   1  16   5      209.16      162.52     87.68 o
   2  16   5      190.62       46.25    105.88 o
   3  16   5       16.27        6.29    104.01 o
  -3  17   5       49.07       55.10    140.40 o
  -2  17   5       38.05     -153.76    102.51 o
  -1  17   5        2.46       56.87    102.76 o
   0  17   5       99.12      180.15    145.07 o
   1  17   5      209.53      142.39    140.58 o
   2  17   5      117.60        6.78    133.96 o
  -2  18   5      187.02      -64.21    120.56 o
  -1  18   5       31.29       31.13    113.42 o
   0  18   5      293.59      175.79    112.51 o
   1  18   5       52.34      225.48    200.52 o
   2  18   5       19.92      -70.48    206.50 o
  -1  19   5        1.04       12.83    124.84 o
   0  19   5       53.52      -60.58    109.67 o
   1  19   5       82.62       12.06    149.66 o
  -6   0   6     5541.28     5431.13    625.09 o
  -5   0   6     3600.93     3541.46    316.71 o
  -4   0   6     8453.61     7919.19    249.29 o
  -3   0   6       11.29      -22.30     37.83 o
  -2   0   6    11416.60    12212.35    242.88 o
  -1   0   6     6015.60     4651.32    110.56 o
   0   0   6    21726.34    20480.92    321.15 o
   1   0   6     4089.95     3863.14    126.98 o
   2   0   6    14573.49    15487.56    306.87 o
   3   0   6     1022.69     1162.13    144.92 o
   4   0   6      551.24      581.24    101.65 o
   5   0   6      273.40      342.72    171.73 o
   6   0   6      444.58      243.03    298.19 o
  -6   1   6       30.67      229.37    125.12 o
  -5   1   6     3271.61     3459.62    219.49 o
  -4   1   6     3543.94     3830.93    109.63 o
  -3   1   6    19270.35    18938.82    232.05 o
  -2   1   6    12956.27    12405.04    158.74 o
  -1   1   6    32150.69    33402.75    370.57 o
   0   1   6     1238.26     1366.87     84.33 o
   1   1   6      115.60      264.62     30.27 o
   2   1   6     4196.91     3879.66     87.97 o
   3   1   6     6527.43     6507.53    128.11 o
   4   1   6     2054.31     2134.93    135.56 o
   5   1   6     5601.29     5722.87    219.43 o
   6   1   6      433.18      318.60    149.29 o
  -6   2   6     1515.75     1427.52    161.02 o
  -5   2   6      397.12      494.34    111.71 o
  -4   2   6     2258.65     2483.45    150.79 o
  -3   2   6      629.79      782.86     44.73 o
  -2   2   6     1051.17     1160.14     47.65 o
  -1   2   6     2262.37     2309.97     67.08 o
   0   2   6    13119.36    12954.42    177.04 o
   1   2   6     1268.77     1069.87     51.12 o
   2   2   6    12180.10    11480.23    172.88 o
   3   2   6      346.77      364.55     51.81 o
   4   2   6       87.01      122.34     67.24 o
   5   2   6      338.94      249.70     86.10 o
   6   2   6       76.23       58.82    160.21 o
  -6   3   6      177.34       74.09     79.68 o
  -5   3   6      777.16      713.18    140.96 o
  -4   3   6      550.73      671.90     68.29 o
  -3   3   6     3912.57     4244.62     91.83 o
  -2   3   6       70.06       99.12     27.32 o
  -1   3   6     2471.16     2444.71     72.07 o
   0   3   6       36.43      146.65     37.67 o
   1   3   6       27.21      110.07     38.78 o
   2   3   6      820.89      879.30     61.43 o
   3   3   6      382.93      218.36     52.21 o
   4   3   6       17.60       46.87     56.27 o
   5   3   6      810.29      575.34     98.61 o
   6   3   6        0.39     -161.85    149.65 o
  -6   4   6       14.42       86.78     84.29 o
  -5   4   6      580.34      481.13    137.85 o
  -4   4   6      118.77      184.38     67.61 o
  -3   4   6       31.82      -14.29     27.63 o
  -2   4   6        2.25       15.71     26.89 o
  -1   4   6     1269.62     1271.71     73.09 o
   0   4   6      337.11      519.54     63.88 o
   1   4   6      266.34      273.85     46.46 o
   2   4   6      251.40      196.47     45.28 o
   3   4   6       13.05       65.96     45.93 o
   4   4   6       23.09      -73.30     78.94 o
   5   4   6        3.05      -19.13     71.78 o
  -6   5   6       16.16      145.55    319.02 o
  -5   5   6      392.16      358.63    144.81 o
  -4   5   6     2338.92     2406.24    107.08 o
  -3   5   6     4593.53     4791.31    127.27 o
  -2   5   6     3091.12     3253.11    115.91 o
  -1   5   6        1.94      -20.44     36.65 o
   0   5   6      307.39      305.03     65.51 o
   1   5   6      333.45      350.03     52.39 o
   2   5   6      372.95      429.39     58.19 o
   3   5   6      322.25      263.37     51.63 o
   4   5   6     1142.49     1056.15    129.58 o
   5   5   6      371.82      390.89    114.63 o
  -6   6   6     1036.36     1349.25    190.64 o
  -5   6   6     1031.08      834.61    368.75 o
  -4   6   6      409.19      418.31     56.11 o
  -3   6   6      142.46      186.13     52.50 o
  -2   6   6      203.59      205.49     48.47 o
  -1   6   6     2500.87     2880.87    115.59 o
   0   6   6     3276.57     3045.24    102.16 o
   1   6   6     5258.57     5070.13    182.79 o
   2   6   6     2969.28     2527.96    136.74 o
   3   6   6      337.53      321.21     58.96 o
   4   6   6       31.89       59.24     77.97 o
   5   6   6       76.50      171.88     99.61 o
  -6   7   6      222.20       89.15    157.91 o
  -5   7   6     1048.24      761.13    188.76 o
  -4   7   6     1830.33     1863.51    147.60 o
  -3   7   6     6348.00     6657.54    181.81 o
  -2   7   6     8469.31     9275.25    210.35 o
  -1   7   6     6097.46     5954.77    151.08 o
   0   7   6      177.31      298.49    116.03 o
   1   7   6      112.86      243.49     61.11 o
   2   7   6     1656.78     1611.55     99.83 o
   3   7   6     2730.82     2323.56    119.21 o
   4   7   6     1761.23     1811.43    187.17 o
   5   7   6      837.07      839.77    148.92 o
  -6   8   6     1208.27     1422.69    206.57 o
  -5   8   6     2304.69     2197.08    286.63 o
  -4   8   6      639.90      614.83     83.75 o
  -3   8   6       23.05       38.88     52.76 o
  -2   8   6     2050.51     2185.75    101.37 o
  -1   8   6     3078.00     2974.38    114.87 o
   0   8   6     5035.86     4874.64    200.21 o
   1   8   6     4321.81     4542.62    203.12 o
   2   8   6     4343.28     4504.43    130.32 o
   3   8   6       10.25      -13.15     52.39 o
   4   8   6      183.86      199.39    109.10 o
   5   8   6      167.42      198.81    125.66 o
  -6   9   6        6.64      -63.55    126.19 o
  -5   9   6      837.48      843.92     91.38 o
  -4   9   6      229.39      156.41     76.95 o
  -3   9   6     4907.40     4403.33    166.28 o
  -2   9   6     3090.66     2679.87    107.63 o
  -1   9   6     7981.03     7673.17    183.79 o
   0   9   6     2298.80     2527.43    151.45 o
   1   9   6       11.86      -58.18     49.99 o
   2   9   6     1085.84     1103.11     73.76 o
   3   9   6     2049.13     2204.99    103.13 o
   4   9   6      805.49      889.86    120.49 o
   5   9   6      921.73     1152.20    168.86 o
  -5  10   6       79.29       73.04     64.43 o
  -4  10   6      708.79      636.07    110.37 o
  -3  10   6      258.89      264.11     65.64 o
  -2  10   6       54.39      -31.29     42.70 o
  -1  10   6     1075.11     1045.98     96.48 o
   0  10   6     4089.59     4006.22    226.80 o
   1  10   6     1043.86     1437.06    193.11 o
   2  10   6     3745.79     4151.80    168.80 o
   3  10   6       54.34      122.28     61.21 o
   4  10   6       40.88      139.59     83.29 o
   5  10   6       52.73       73.99    152.26 o
  -5  11   6       25.81       77.85     91.22 o
  -4  11   6       68.96      140.85     84.74 o
  -3  11   6     1725.20     1583.05    118.95 o
  -2  11   6      335.70      229.46     69.06 o
  -1  11   6     2063.02     2018.23    125.92 o
   0  11   6       54.35       80.73     80.27 o
   1  11   6       72.17       44.23     70.57 o
   2  11   6       46.31      -15.40     59.60 o
   3  11   6      204.89      173.48     67.56 o
   4  11   6       26.36      -79.74     80.14 o
  -5  12   6       57.99      -15.78    105.01 o
  -4  12   6       81.26      186.24     87.51 o
  -3  12   6       35.32       26.12     78.54 o
  -2  12   6        0.05      -76.82     51.21 o
  -1  12   6      275.82      269.05     72.99 o
   0  12   6      179.74       79.19     71.40 o
   1  12   6        0.72       43.06     70.39 o
   2  12   6      826.72      842.32    104.91 o
   3  12   6        0.42       79.73     70.67 o
   4  12   6      292.16      171.15     96.17 o
  -5  13   6        0.21       57.44    108.23 o
  -4  13   6      565.77      386.65    191.15 o
  -3  13   6       13.56      -69.64    135.94 o
  -2  13   6      680.09      499.03     83.90 o
  -1  13   6       32.33       24.12     67.10 o
   0  13   6      182.96      129.55     79.99 o
   1  13   6        0.37      -48.58     76.31 o
   2  13   6      269.34      281.42    112.20 o
   3  13   6        4.38       93.93     94.56 o
   4  13   6      114.18      221.14    135.53 o
  -4  14   6        4.87      -27.68     80.09 o
  -3  14   6      114.48       67.37     95.44 o
  -2  14   6       15.39       28.20     87.30 o
  -1  14   6      339.81      283.81     83.51 o
   0  14   6      323.24      336.57     96.94 o
   1  14   6     2024.46     2507.39    223.50 o
   2  14   6      120.48      274.96    130.21 o
   3  14   6       70.54       -1.37    102.35 o
   4  14   6       18.78      -54.72    100.99 o
  -4  15   6      202.62      328.42    111.32 o
  -3  15   6      605.93      936.79    239.41 o
  -2  15   6     2520.26     2470.95    211.96 o
  -1  15   6      545.97      589.65    137.48 o
   0  15   6      187.21      130.67    147.90 o
   1  15   6       11.52      -44.38     94.71 o
   2  15   6      178.48      277.99    122.37 o
   3  15   6      288.36      218.26    122.31 o
  -3  16   6        8.61      -79.25     87.65 o
  -2  16   6       92.47      130.97     83.16 o
  -1  16   6      576.85      503.40    257.53 o
   0  16   6      423.46      249.91    147.31 o
   1  16   6     1268.83     1329.55    159.56 o
   2  16   6      415.11      337.23    143.19 o
   3  16   6      174.45      309.57    127.51 o
  -3  17   6      275.46      134.50    109.35 o
  -2  17   6     1043.32     1338.01    216.77 o
  -1  17   6      371.80      368.27    125.55 o
   0  17   6      286.77      229.12    120.91 o
   1  17   6       12.97      -75.02    154.28 o
   2  17   6      272.71      247.25    162.57 o
  -2  18   6      119.00       33.02    121.07 o
  -1  18   6      210.26       80.52    109.84 o
   0  18   6      125.62      156.28    149.78 o
   1  18   6      136.29      -78.55    131.57 o
  -1  19   6       24.18      -53.49    119.12 o
   0  19   6        0.30     -145.54    160.66 o
  -6   1   7      177.08      133.19    103.85 o
  -5   1   7       46.94      108.66     89.51 o
  -4   1   7      621.07      667.66     61.25 o
  -3   1   7     3444.14     3403.63     80.75 o
  -2   1   7     4123.61     4706.37     95.02 o
  -1   1   7      378.62      435.49     40.73 o
   0   1   7     1195.00     1430.50     70.44 o
   1   1   7     1267.69     1613.60     61.36 o
   2   1   7      270.76      342.13     44.19 o
   3   1   7      462.41      529.34     54.93 o
   4   1   7        4.39      -53.67     59.28 o
   5   1   7      243.44      198.46     82.64 o
  -6   2   7      456.08      185.01    190.74 o
  -5   2   7      653.58      625.35    120.36 o
  -4   2   7      209.02      163.58     43.34 o
  -3   2   7      663.73      801.32     56.58 o
  -2   2   7      537.14      372.86     37.55 o
  -1   2   7     2344.46     2248.01     75.38 o
   0   2   7     9527.87     9772.19    157.86 o
   1   2   7     1640.44     1652.68     66.49 o
   2   2   7     3209.78     3044.33     84.63 o
   3   2   7      748.82      636.12     67.23 o
   4   2   7       17.73      -24.40     56.69 o
   5   2   7       10.71       58.12     77.99 o
  -6   3   7       69.49       48.71    168.96 o
  -5   3   7     1033.71     1192.15    170.08 o
  -4   3   7     3403.02     3414.77    111.25 o
  -3   3   7     9002.97     8674.78    143.37 o
  -2   3   7    10710.97    10416.37    176.06 o
  -1   3   7    15305.25    16200.85    252.55 o
   0   3   7     2437.05     2413.74     76.36 o
   1   3   7       36.41       50.49     33.78 o
   2   3   7      370.32      440.28     46.28 o
   3   3   7     5588.16     5379.24    180.58 o
   4   3   7      954.99      801.53    103.84 o
   5   3   7     1244.96     1179.63    126.15 o
  -6   4   7     1281.22     1784.55    221.02 o
  -5   4   7     3631.89     3998.61    276.93 o
  -4   4   7     2181.50     2087.93     78.06 o
  -3   4   7     1871.24     1616.70     67.32 o
  -2   4   7     5931.86     6514.24    141.12 o
  -1   4   7     6773.04     6737.40    156.29 o
   0   4   7    21100.86    19630.28    341.11 o
   1   4   7     6123.64     5349.95    136.92 o
   2   4   7     3972.69     3871.88    129.59 o
   3   4   7     1020.74     1031.60     87.81 o
   4   4   7        1.76      -33.61     72.70 o
   5   4   7        9.72      169.07     86.38 o
  -6   5   7      319.07      571.36    209.69 o
  -5   5   7     1594.77     1207.91    268.69 o
  -4   5   7     3237.05     3531.76    111.54 o
  -3   5   7     7950.14     8008.35    171.78 o
  -2   5   7     9072.05     8291.14    180.55 o
  -1   5   7     7786.65     6491.64    178.32 o
   0   5   7    10232.81    10503.68    243.20 o
   1   5   7       67.26       73.81     44.11 o
   2   5   7       80.77       80.16     48.97 o
   3   5   7     6953.73     6732.16    208.50 o
   4   5   7      814.01      882.46    116.52 o
   5   5   7     1872.34     1945.45    378.12 o
  -6   6   7     1876.44     1532.60    253.97 o
  -5   6   7     1491.59     1724.97    324.90 o
  -4   6   7      394.66      391.94     61.88 o
  -3   6   7     1291.83     1261.29    103.65 o
  -2   6   7      838.94      919.86     76.88 o
  -1   6   7      841.52      899.50     69.13 o
   0   6   7     9358.63     9229.23    245.13 o
   1   6   7     1374.06     1353.54    110.18 o
   2   6   7     5813.93     6007.84    171.65 o
   3   6   7     2443.50     2668.01    128.54 o
   4   6   7        9.86      -35.77     74.33 o
   5   6   7        6.57       32.99     94.18 o
  -6   7   7      215.10      130.61    120.72 o
  -5   7   7      167.05      103.13    137.51 o
  -4   7   7      653.96      493.40     68.38 o
  -3   7   7     2555.13     2522.13    125.02 o
  -2   7   7      768.93      957.51     79.55 o
  -1   7   7     1248.67     1423.07     85.89 o
   0   7   7     1098.27     1287.30     74.73 o
   1   7   7       84.39       97.90     55.60 o
   2   7   7        4.51      -17.11     50.34 o
   3   7   7     1309.29     1322.61     98.95 o
   4   7   7       17.54      101.61     90.02 o
   5   7   7      322.79      362.27    129.52 o
  -6   8   7       11.56       51.99    121.18 o
  -5   8   7       15.33       21.51     70.68 o
  -4   8   7        1.38      -81.23     54.15 o
  -3   8   7      751.58      977.62     90.37 o
  -2   8   7      130.34      120.90     49.92 o
  -1   8   7     1535.30     1872.87    107.92 o
   0   8   7        4.50      -19.60     36.88 o
   1   8   7        1.91       25.33     68.99 o
   2   8   7       61.16       -1.67     52.95 o
   3   8   7      387.78      282.32     68.55 o
   4   8   7       50.43       24.32    105.76 o
   5   8   7       93.54      195.65    114.31 o
  -6   9   7       43.38      167.15    130.80 o
  -5   9   7        0.95       24.20     64.72 o
  -4   9   7      807.31     1107.42    128.46 o
  -3   9   7     1315.24     1538.15    124.55 o
  -2   9   7     1320.32     1289.91    118.34 o
  -1   9   7      848.33      696.10     72.16 o
   0   9   7       38.45       -8.09     30.05 o
   1   9   7       34.86        1.62     59.47 o
   2   9   7     1147.75     1040.32     96.23 o
   3   9   7        1.26      -39.99     73.44 o
   4   9   7      451.78      235.15     92.75 o
   5   9   7       21.89      210.81    120.61 o
  -5  10   7      902.58      850.06    112.03 o
  -4  10   7      157.96      140.95    112.98 o
  -3  10   7       75.07       14.46     60.01 o
  -2  10   7        5.04       12.70     50.10 o
  -1  10   7     1440.71     1388.38     93.40 o
   0  10   7     1179.73     1094.13    137.00 o
   1  10   7     3025.41     3477.21    216.56 o
   2  10   7     1763.18     1660.30    119.44 o
   3  10   7      114.04       88.35     75.31 o
   4  10   7       25.56      104.84     82.98 o
  -5  11   7      543.17      374.65    162.76 o
  -4  11   7     1339.73     1111.01    176.57 o
  -3  11   7     2036.42     2017.23    138.31 o
  -2  11   7     3990.12     4537.97    162.03 o
  -1  11   7     2429.66     2673.19    208.83 o
   0  11   7      268.56      271.23     78.20 o
   1  11   7       41.47       43.50     64.69 o
   2  11   7      190.21      165.54     83.18 o
   3  11   7     1275.85     1493.65    157.16 o
   4  11   7     1023.71      961.27    191.03 o
  -5  12   7     1265.72     1236.69    187.91 o
  -4  12   7      765.02      912.74    141.40 o
  -3  12   7        8.05      -91.26     80.61 o
  -2  12   7       68.41       46.94     58.16 o
  -1  12   7     1223.66     1173.16    118.90 o
   0  12   7     2429.06     2730.31    179.71 o
   1  12   7     1395.26     1602.23    150.19 o
   2  12   7     2007.53     1964.45    270.52 o
   3  12   7      265.30      277.18    106.78 o
   4  12   7       55.87      -25.34     95.46 o
  -5  13   7       83.14      139.46    125.14 o
  -4  13   7      354.10      204.82    186.40 o
  -3  13   7      957.93     1025.16    173.04 o
  -2  13   7     1092.10     1034.18    119.01 o
  -1  13   7     1475.27     1411.01    137.84 o
   0  13   7     1015.98      788.52    140.74 o
   1  13   7      187.39      107.54    103.92 o
   2  13   7      143.06      218.52    107.64 o
   3  13   7      422.78      495.20    124.53 o
   4  13   7      449.53      471.88    121.98 o
  -4  14   7       65.42      -12.00    132.23 o
  -3  14   7      181.65      156.14    128.77 o
  -2  14   7        0.66        2.05    136.92 o
  -1  14   7      353.25      343.75     97.12 o
   0  14   7      788.54     1098.20    137.56 o
   1  14   7      212.88      261.39    204.06 o
   2  14   7      603.83      714.79    149.14 o
   3  14   7      126.79       64.81    203.92 o
  -4  15   7        0.24      -10.55    108.35 o
  -3  15   7      270.67      318.32    136.40 o
  -2  15   7      406.74      297.79    117.20 o
  -1  15   7      190.32      151.62     97.86 o
   0  15   7      119.20      159.08    132.58 o
   1  15   7       23.17      117.08    113.98 o
   2  15   7       26.11       71.34    107.85 o
   3  15   7      161.80     -162.38    129.32 o
  -3  16   7        8.18      -98.63     80.11 o
  -2  16   7        0.20       61.81    102.55 o
  -1  16   7      118.85      151.98    161.85 o
   0  16   7       65.26      156.73    140.24 o
   1  16   7        1.99      -46.04    158.66 o
   2  16   7       22.67      124.46    119.46 o
  -3  17   7        0.75      -10.27     91.48 o
  -2  17   7        0.23     -123.59    103.13 o
  -1  17   7       29.38       13.78    224.44 o
   0  17   7        0.29     -111.55    112.22 o
   1  17   7       27.15       60.06    145.84 o
   2  17   7       14.35     -158.78    128.59 o
  -2  18   7        0.68       69.67    120.39 o
  -1  18   7       63.58       94.92    114.08 o
   0  18   7       41.09       -2.66    176.15 o
   1  18   7      184.64       24.56    140.15 o
  -6   0   8     2443.72     2531.92    301.68 o
  -5   0   8     3166.27     3236.58    301.33 o
  -4   0   8      921.49     1024.69    168.23 o
  -3   0   8     1322.46     1562.84    117.20 o
  -2   0   8     3613.88     3764.53    161.46 o
  -1   0   8     4199.91     4621.28    189.83 o
   0   0   8    21430.16    20394.79    479.17 o
   1   0   8    21701.60    20929.40    352.64 o
   2   0   8     2400.15     1925.11    115.87 o
   3   0   8     2803.48     2836.95    157.60 o
   4   0   8      463.58      311.23    102.40 o
   5   0   8      104.47      167.03    171.55 o
  -6   1   8       19.73       47.31     99.79 o
  -5   1   8      121.30      122.33    111.86 o
  -4   1   8     3523.28     3512.83    137.15 o
  -3   1   8     7190.18     7304.84    142.59 o
  -2   1   8     8946.31     9019.00    141.10 o
  -1   1   8     5962.50     5800.81    120.75 o
   0   1   8     7297.46     6736.79    128.76 o
   1   1   8      204.24      250.39     38.90 o
   2   1   8       58.65       -6.23     35.46 o
   3   1   8     3619.50     3416.52    128.84 o
   4   1   8     2270.27     2169.65    146.05 o
   5   1   8      324.38      327.44    138.56 o
  -6   2   8     1319.53     1572.23    211.20 o
  -5   2   8     1498.09     1516.70    294.38 o
  -4   2   8      178.03      171.63     51.76 o
  -3   2   8     1309.61     1259.89     69.29 o
  -2   2   8       45.29       79.16     48.23 o
  -1   2   8     4897.44     4652.19    125.26 o
   0   2   8     5265.33     4856.51    111.42 o
   1   2   8     5427.63     5346.40    108.30 o
   2   2   8     1527.43     1469.91     71.82 o
   3   2   8     2119.35     2316.75    120.32 o
   4   2   8       66.06       40.90     69.53 o
   5   2   8       17.56      -59.91     72.92 o
  -6   3   8      161.40      -42.64    116.41 o
  -5   3   8       54.53     -120.40     80.27 o
  -4   3   8      943.35      936.49     57.25 o
  -3   3   8     3213.43     2902.56    102.38 o
  -2   3   8     1788.40     1566.82     70.89 o
  -1   3   8     1048.09      998.50     57.42 o
   0   3   8     4439.09     5344.12    113.66 o
   1   3   8       70.45       -4.96     38.54 o
   2   3   8        7.44       57.59     36.43 o
   3   3   8      740.74      742.57    109.73 o
   4   3   8      377.54      306.65     96.54 o
   5   3   8       10.64      -44.32     81.89 o
  -6   4   8       56.65      129.26    135.37 o
  -5   4   8       42.32       99.65    173.81 o
  -4   4   8        1.11       -5.42     42.35 o
  -3   4   8      888.60      896.35     63.21 o
  -2   4   8        0.09      -23.97     35.52 o
  -1   4   8      485.55      589.14     53.11 o
   0   4   8      226.24      301.13     49.64 o
   1   4   8       22.04       84.33     48.00 o
   2   4   8      169.57       91.17     48.16 o
   3   4   8      497.39      571.44     87.27 o
   4   4   8       50.47      114.66     96.39 o
   5   4   8      125.31      -67.36     85.07 o
  -6   5   8        0.36      255.97    145.19 o
  -5   5   8       88.60       92.74    123.37 o
  -4   5   8      142.76      135.16     45.99 o
  -3   5   8      879.37      866.27     85.04 o
  -2   5   8      695.17      735.50     66.82 o
  -1   5   8      578.45      549.21     71.13 o
   0   5   8      759.86      936.28     79.81 o
   1   5   8       86.49       91.68     50.00 o
   2   5   8      732.27      679.23     80.75 o
   3   5   8      684.35      554.17     91.85 o
   4   5   8      175.42      111.22     94.14 o
   5   5   8       10.37      -24.11     94.41 o
  -6   6   8      309.17      165.04    371.15 o
  -5   6   8      544.47      383.28    151.85 o
  -4   6   8      369.41      413.31     62.45 o
  -3   6   8        1.42       53.37     47.04 o
  -2   6   8      307.17      245.11     66.97 o
  -1   6   8      531.18      330.65     65.22 o
   0   6   8     6088.71     6156.39    175.41 o
   1   6   8     3042.83     2966.05    129.76 o
   2   6   8     1546.38     1768.96    107.01 o
   3   6   8      880.74     1053.05    100.36 o
   4   6   8        5.18      -91.58     91.26 o
   5   6   8        5.13      -68.95     95.50 o
  -6   7   8       85.30      189.89    152.44 o
  -5   7   8      127.55      121.29    138.76 o
  -4   7   8     1441.01     1456.60     93.32 o
  -3   7   8     3736.37     3474.44    173.79 o
  -2   7   8     8780.28     8550.36    232.59 o
  -1   7   8     4952.16     5518.97    156.00 o
   0   7   8     1315.24     1525.68    129.12 o
   1   7   8      105.68      211.55     64.12 o
   2   7   8       40.23       74.76     56.48 o
   3   7   8     1157.45     1301.41    111.75 o
   4   7   8     1350.80     1113.56    249.50 o
   5   7   8      828.05      669.79    151.00 o
  -6   8   8      809.90      791.14    207.71 o
  -5   8   8     2742.79     2653.63    179.80 o
  -4   8   8     2337.39     2423.83    131.92 o
  -3   8   8      249.14      179.43     55.99 o
  -2   8   8      266.52      239.30     57.11 o
  -1   8   8     1197.81     1209.21    100.55 o
   0   8   8     6789.75     6977.70    276.67 o
   1   8   8     5736.12     5566.94    178.69 o
   2   8   8     2571.91     2655.50    137.97 o
   3   8   8     1254.07     1210.20    113.88 o
   4   8   8        8.01        7.88     74.22 o
   5   8   8       21.05       99.34    111.15 o
  -5   9   8      219.99      215.97    119.12 o
  -4   9   8     1284.57     1377.36    141.89 o
  -3   9   8     4097.84     4245.87    205.81 o
  -2   9   8     5373.12     5709.28    166.53 o
  -1   9   8     1984.37     2108.78    121.23 o
   0   9   8     3859.29     3438.21    148.72 o
   1   9   8        0.43      152.29     66.78 o
   2   9   8       44.56       -5.49     66.44 o
   3   9   8      814.62      690.55    112.49 o
   4   9   8     1090.72     1148.43    135.97 o
  -5  10   8     1319.45     1765.31    149.89 o
  -4  10   8      643.07      655.75    147.44 o
  -3  10   8      544.41      600.38    132.35 o
  -2  10   8       96.29      129.49     58.80 o
  -1  10   8      727.46      873.17     88.39 o
   0  10   8     2902.28     3312.61    191.61 o
   1  10   8     1206.44     1324.34    119.11 o
   2  10   8      333.66      292.46     79.52 o
   3  10   8     1275.21     1217.49    151.45 o
   4  10   8        6.96       50.17    117.27 o
  -5  11   8       29.08      -47.63     78.42 o
  -4  11   8      475.04      355.58    103.58 o
  -3  11   8      814.00      758.38    104.77 o
  -2  11   8     1448.02     1410.18    114.60 o
  -1  11   8      228.35      271.01     91.14 o
   0  11   8      462.46      445.58     70.30 o
   1  11   8        2.73       15.75     66.98 o
   2  11   8       14.50       23.50     69.49 o
   3  11   8      237.69       57.45     93.02 o
   4  11   8      170.25       82.94     93.81 o
  -5  12   8        3.61     -200.93    279.85 o
  -4  12   8        3.92        4.54     87.63 o
  -3  12   8        4.37      -91.14     91.51 o
  -2  12   8        2.40       29.01     68.44 o
  -1  12   8      203.59      277.31     79.10 o
   0  12   8        1.40       23.22     64.91 o
   1  12   8       94.73       38.54     76.40 o
   2  12   8       13.01     -110.36     93.91 o
   3  12   8       33.25      -70.04    104.72 o
   4  12   8       39.34        3.86     97.72 o
  -4  13   8      265.94      194.30    103.73 o
  -3  13   8      386.98      403.14    122.36 o
  -2  13   8       13.37      174.37     85.74 o
  -1  13   8      341.42      340.83    105.36 o
   0  13   8       16.89      140.95     97.01 o
   1  13   8       48.91       22.90    100.65 o
   2  13   8      113.26       19.43    104.73 o
   3  13   8       51.89       56.01    152.89 o
  -4  14   8      182.11      113.50    114.90 o
  -3  14   8        6.73      103.47    145.51 o
  -2  14   8      120.48      -64.01    105.64 o
  -1  14   8      299.68      366.82    134.57 o
   0  14   8      630.32      684.99    144.18 o
   1  14   8      315.84      352.62    126.08 o
   2  14   8      363.78      344.87    120.03 o
   3  14   8       23.46      -38.56    105.77 o
  -4  15   8      491.73      188.81    124.87 o
  -3  15   8     1222.82     1234.54    198.52 o
  -2  15   8     1224.14     1144.73    161.56 o
  -1  15   8      935.99      646.92    175.46 o
   0  15   8       47.81      -60.39    123.56 o
   1  15   8       69.27     -112.61    122.56 o
   2  15   8        8.21     -108.95    104.24 o
   3  15   8      273.77      332.31    171.93 o
  -3  16   8        0.25       17.16    129.96 o
  -2  16   8       94.06      212.74    145.70 o
  -1  16   8      215.85      -27.76    299.39 o
   0  16   8      847.29     1187.24    402.24 o
   1  16   8      512.78     1103.16    234.86 o
   2  16   8      373.42      567.67    181.01 o
  -2  17   8      232.16      202.52    192.15 o
  -1  17   8      547.47      543.78    187.76 o
   0  17   8      234.26      428.62    165.74 o
   1  17   8       41.92       81.40    158.63 o
  -1  18   8       43.36     -185.50    126.08 o
   0  18   8      350.54      307.87    169.55 o
  -6   1   9      135.46       68.55    103.51 o
  -5   1   9      128.55      -32.37     85.80 o
  -4   1   9     1192.43     1418.53    129.82 o
  -3   1   9      743.48      802.08     61.61 o
  -2   1   9     2945.54     2790.50     80.34 o
  -1   1   9       58.53      221.00     44.94 o
   0   1   9     2803.96     2924.12     91.17 o
   1   1   9      422.62      687.96     53.80 o
   2   1   9        2.82      -22.61     41.43 o
   3   1   9      370.10      364.02     63.43 o
   4   1   9     1165.02     1136.13    121.50 o
   5   1   9       34.98      -72.76    120.74 o
  -6   2   9     1941.68     2128.58    203.24 o
  -5   2   9     2290.06     2239.06    187.96 o
  -4   2   9      740.00      749.26     59.82 o
  -3   2   9      980.79      782.46     62.23 o
  -2   2   9        0.24      -36.97     32.16 o
  -1   2   9      854.72      681.85     53.45 o
   0   2   9     3407.86     3381.39    156.58 o
   1   2   9     6408.95     5911.59    123.83 o
   2   2   9     1741.95     1861.65     85.65 o
   3   2   9     1436.81     1757.38    130.33 o
   4   2   9      304.56      373.84     92.94 o
   5   2   9        0.07      -30.60     81.45 o
  -6   3   9      114.89      -65.11    104.96 o
  -5   3   9      285.63      254.60    107.12 o
  -4   3   9      506.83      517.29     53.38 o
  -3   3   9     6428.80     6447.76    172.03 o
  -2   3   9     6801.69     5943.92    134.86 o
  -1   3   9     6379.14     6929.03    160.87 o
   0   3   9     3336.70     3063.54     91.28 o
   1   3   9      155.82      232.49     51.70 o
   2   3   9      182.55      216.66     46.89 o
   3   3   9      627.44      685.79    105.33 o
   4   3   9     1583.72     1664.54    157.03 o
   5   3   9      954.64     1047.60    160.18 o
  -6   4   9     1997.28     2227.45    570.07 o
  -5   4   9     5394.13     5138.12    501.11 o
  -4   4   9     2603.08     2396.57    106.84 o
  -3   4   9      743.84      906.35     72.20 o
  -2   4   9      965.60      809.61     59.16 o
  -1   4   9     2141.15     2231.09     89.62 o
   0   4   9     3237.05     3035.12     94.37 o
   1   4   9    12850.14    13374.48    272.25 o
   2   4   9     4261.55     4349.53    149.33 o
   3   4   9     3079.29     3226.05    190.07 o
   4   4   9       13.20       -4.38     82.43 o
   5   4   9      140.71      304.89    120.08 o
  -6   5   9        5.44     -106.04    131.99 o
  -5   5   9      102.22      123.47     90.55 o
  -4   5   9     2009.29     1742.27    162.59 o
  -3   5   9     2575.07     2502.19    104.26 o
  -2   5   9    12692.30    13160.78    235.91 o
  -1   5   9     1284.45     1349.39    100.96 o
   0   5   9     4841.11     4825.73    164.74 o
   1   5   9       96.92      243.38     59.10 o
   2   5   9      338.04      519.79     72.33 o
   3   5   9      212.36      326.16    157.78 o
   4   5   9     1699.07     1906.19    197.36 o
   5   5   9      193.10      128.51    110.43 o
  -6   6   9      834.37      772.89    216.58 o
  -5   6   9     1048.01      826.82    186.60 o
  -4   6   9      119.52       64.00     52.25 o
  -3   6   9     1044.55     1047.36     91.47 o
  -2   6   9       41.56       85.42     58.12 o
  -1   6   9     1974.53     1959.28    134.57 o
   0   6   9     4773.46     5105.45    192.86 o
   1   6   9     5033.63     5293.69    174.41 o
   2   6   9      363.07      289.01     66.39 o
   3   6   9      313.21      362.05     83.53 o
   4   6   9       79.44      313.01    110.90 o
   5   6   9        0.63      -83.99     97.88 o
  -6   7   9       49.12       67.14    147.08 o
  -5   7   9        0.06      -24.51     53.23 o
  -4   7   9       57.44      154.35     58.37 o
  -3   7   9     3332.88     3601.79    149.94 o
  -2   7   9     1379.23     1206.80    114.02 o
  -1   7   9      834.66      950.43    105.36 o
   0   7   9      930.55      989.25    109.35 o
   1   7   9      120.33      153.39     62.84 o
   2   7   9       35.42      -37.53     56.78 o
   3   7   9      230.84      177.92     75.71 o
   4   7   9      358.74      235.54    125.75 o
  -5   8   9       79.11       70.12     94.35 o
  -4   8   9       83.99      152.82     58.26 o
  -3   8   9       35.26        5.76     57.89 o
  -2   8   9       30.03      124.89     85.28 o
  -1   8   9       26.20      -18.38     64.97 o
   0   8   9       32.48       70.98     67.99 o
   1   8   9      163.16       54.17     63.11 o
   2   8   9       46.33       21.51     62.67 o
   3   8   9       59.60       12.98     80.56 o
   4   8   9        0.39       -5.83    121.08 o
  -5   9   9       66.79      -16.39     73.77 o
  -4   9   9      164.40       26.34     84.75 o
  -3   9   9      866.94      947.46     88.05 o
  -2   9   9       17.80       24.80     60.19 o
  -1   9   9      219.49      273.06     68.09 o
   0   9   9      109.55       10.46     53.12 o
   1   9   9       17.58      -13.06     61.39 o
   2   9   9       38.22       54.74     68.18 o
   3   9   9      416.77      226.71     97.87 o
   4   9   9       41.45      -80.49    107.60 o
  -5  10   9      167.71       91.99    111.74 o
  -4  10   9      246.30      403.83    101.90 o
  -3  10   9        4.36        3.87     56.67 o
  -2  10   9      192.02      171.39     75.43 o
  -1  10   9     1000.76     1084.06     96.87 o
   0  10   9     1365.77     1284.92    159.61 o
   1  10   9     1871.79     2123.97    241.33 o
   2  10   9      164.19      143.51     76.43 o
   3  10   9       86.93      -69.02     80.61 o
   4  10   9        1.96      -84.26     83.36 o
  -5  11   9       51.13       -5.73     81.53 o
  -4  11   9      691.34      694.35    166.90 o
  -3  11   9      663.48      479.43    135.82 o
  -2  11   9     5465.38     5337.20    328.91 o
  -1  11   9     1897.31     1930.45    130.14 o
   0  11   9      789.73      795.86    116.07 o
   1  11   9      101.12       40.55     83.35 o
   2  11   9      263.05      172.36    106.22 o
   3  11   9      174.09      132.34     99.90 o
   4  11   9      400.99      331.16    175.96 o
  -5  12   9      639.23      495.08    120.88 o
  -4  12   9     1299.19     1012.95    187.26 o
  -3  12   9       84.78      188.25    148.30 o
  -2  12   9      739.79      890.04    138.09 o
  -1  12   9      419.40      482.57     87.89 o
   0  12   9     1836.25     1719.36    209.33 o
   1  12   9     2740.30     2767.38    240.85 o
   2  12   9     1380.92     1701.74    175.86 o
   3  12   9      348.72      391.55    122.47 o
  -4  13   9      283.59      238.99    115.68 o
  -3  13   9     1148.75     1330.86    202.58 o
  -2  13   9     1977.19     2113.75    166.28 o
  -1  13   9     1936.38     2276.82    206.56 o
   0  13   9      675.83      689.95    147.42 o
   1  13   9       62.22       85.10    127.09 o
   2  13   9        1.01      -73.89     92.65 o
   3  13   9      112.14      236.00    130.96 o
  -4  14   9      354.59      385.71    123.46 o
  -3  14   9      282.91      338.23    133.82 o
  -2  14   9        7.99      -53.00     82.35 o
  -1  14   9      209.54      219.45    152.64 o
   0  14   9      414.71      517.46    183.64 o
   1  14   9     1773.23     2353.95    285.77 o
   2  14   9      154.39      128.37    128.09 o
   3  14   9      339.31      249.04    121.04 o
  -3  15   9       18.34       32.24    115.47 o
  -2  15   9      619.81      627.54    280.18 o
  -1  15   9       23.25      153.71    138.12 o
   0  15   9      324.20      138.70    144.14 o
   1  15   9       79.66     -238.61    197.73 o
   2  15   9       27.69       43.94    113.70 o
  -3  16   9        0.21     -141.78     94.52 o
  -2  16   9       20.53        8.50    121.44 o
  -1  16   9      255.50      485.78    239.19 o
   0  16   9       39.73      -42.38    132.52 o
   1  16   9        2.91      -66.88    141.23 o
   2  16   9       12.18     -191.44    189.26 o
  -2  17   9       36.02      163.45    171.42 o
  -1  17   9        0.29      112.82    152.01 o
   0  17   9       52.35     -203.23    315.73 o
   1  17   9        0.19      -47.16    135.14 o
  -6   0  10      769.60      456.98    180.21 o
  -5   0  10     7920.73     7444.28    433.92 o
  -4   0  10     4707.80     4173.24    273.21 o
  -3   0  10     1471.03     1504.26    109.07 o
  -2   0  10       57.39       69.04     57.55 o
  -1   0  10     5807.57     4877.42    249.90 o
   0   0  10     1069.70      901.26    136.13 o
   1   0  10     5687.24     5774.51    199.05 o
   2   0  10     2953.59     2943.77    167.00 o
   3   0  10     3586.47     3393.66    189.98 o
   4   0  10      421.33      328.22    171.08 o
   5   0  10        9.52     -215.02    184.80 o
  -6   1  10       13.68       29.50    100.43 o
  -5   1  10      161.48      112.04    101.45 o
  -4   1  10     2110.25     2015.00    108.60 o
  -3   1  10     2579.07     2431.34    104.74 o
  -2   1  10    13654.23    12997.08    246.73 o
  -1   1  10     2726.79     2951.78    139.37 o
   0   1  10     3585.38     3417.77    155.86 o
   1   1  10      401.33      366.31     50.13 o
   2   1  10      902.96      834.90     90.37 o
   3   1  10       86.07      165.95     60.33 o
   4   1  10      760.29      857.26    114.72 o
   5   1  10      377.94      303.06    189.05 o
  -6   2  10      979.04     1076.73    160.19 o
  -5   2  10     3396.04     3009.19    226.99 o
  -4   2  10      641.23      692.82     63.14 o
  -3   2  10      655.07      782.49     87.23 o
  -2   2  10      250.59      164.44     43.32 o
  -1   2  10     2241.65     2085.08    185.92 o
   0   2  10     1849.68     1898.38     99.18 o
   1   2  10     6427.58     6477.37    149.23 o
   2   2  10     1707.72     1830.12     96.89 o
   3   2  10      424.45      326.52     78.97 o
   4   2  10      152.72      115.61    141.43 o
   5   2  10        7.95       50.25    140.30 o
  -6   3  10       28.85      -46.65    195.73 o
  -5   3  10       99.57       38.80    136.33 o
  -4   3  10      276.28      369.43     55.58 o
  -3   3  10      767.05      964.42     95.44 o
  -2   3  10     3930.48     4080.31    118.28 o
  -1   3  10      155.18       64.99     38.27 o
   0   3  10     1058.16      956.83    141.03 o
   1   3  10      475.60      524.88     65.29 o
   2   3  10       11.69        7.18     58.96 o
   3   3  10       99.99       26.77     79.90 o
   4   3  10      818.13      787.90    129.40 o
   5   3  10      117.16       90.08    146.89 o
  -6   4  10       32.77      257.12    154.76 o
  -5   4  10      150.39      145.03    111.79 o
  -4   4  10      112.84       36.36     47.18 o
  -3   4  10       62.16       94.61     48.68 o
  -2   4  10      162.59      158.97     43.62 o
  -1   4  10      220.90      189.46     61.14 o
   0   4  10       98.38      114.99     58.25 o
   1   4  10      330.72      141.56     75.86 o
   2   4  10        4.23       14.03     54.10 o
   3   4  10       85.27       91.28     77.80 o
   4   4  10        7.13      -13.59     81.41 o
   5   4  10       19.80       52.40    103.56 o
  -6   5  10       79.75       94.30    143.41 o
  -5   5  10        9.57       69.96     82.36 o
  -4   5  10      666.15      604.92     76.09 o
  -3   5  10     1166.40     1336.47     98.71 o
  -2   5  10      808.50      863.85     66.36 o
  -1   5  10      710.70      564.26     61.81 o
   0   5  10       68.49      -47.14     52.29 o
   1   5  10       10.86      -59.90     51.07 o
   2   5  10      128.96      134.58     66.90 o
   3   5  10       48.88        0.26    111.00 o
   4   5  10      173.55      162.82     88.80 o
  -6   6  10     1282.44     1409.19    252.00 o
  -5   6  10     1190.92     1263.81    100.53 o
  -4   6  10     1177.16     1505.02    107.85 o
  -3   6  10      412.97      345.84     65.32 o
  -2   6  10       37.54       59.06     87.75 o
  -1   6  10     1443.31     1776.61    136.82 o
   0   6  10     1378.24     1314.91    103.19 o
   1   6  10     3355.67     3059.10    155.30 o
   2   6  10      823.90      827.15     98.44 o
   3   6  10      212.41      187.19     98.82 o
   4   6  10       45.57      -26.18     96.84 o
  -5   7  10      202.05      181.97     69.58 o
  -4   7  10     1288.61     1218.13    102.47 o
  -3   7  10     1611.26     1743.93    114.23 o
  -2   7  10     5420.01     5740.84    326.75 o
  -1   7  10     4894.14     4897.89    308.87 o
   0   7  10     1701.49     1402.84    129.66 o
   1   7  10      224.81      258.45     73.10 o
   2   7  10      694.01      607.96     95.58 o
   3   7  10      502.12      468.73    102.28 o
   4   7  10      449.48      586.00    145.83 o
  -5   8  10     2055.66     1957.44    149.53 o
  -4   8  10     2532.20     2531.69    159.34 o
  -3   8  10      759.23      847.31    126.64 o
  -2   8  10      309.55      254.86     84.57 o
  -1   8  10     2703.48     3037.17    183.30 o
   0   8  10     1641.33     1409.17    134.84 o
   1   8  10     5225.50     5221.43    212.30 o
   2   8  10     3645.46     3489.81    186.69 o
   3   8  10     1456.50     1475.73    150.00 o
   4   8  10       75.55      142.40    157.22 o
  -5   9  10       74.68      110.33     92.72 o
  -4   9  10     1408.34     1026.07    140.62 o
  -3   9  10      337.75      324.13     85.01 o
  -2   9  10     4305.87     4729.95    225.36 o
  -1   9  10     3184.94     3671.66    206.55 o
   0   9  10     1286.51     1310.12    159.62 o
   1   9  10       69.72      -28.03     72.22 o
   2   9  10      333.97      399.92    105.32 o
   3   9  10      201.12      167.77     95.88 o
   4   9  10      559.33      516.11    321.04 o
  -5  10  10      521.59      370.08    105.90 o
  -4  10  10      195.35      239.42    161.00 o
  -3  10  10      323.60      280.66     91.83 o
  -2  10  10       24.65       26.29     66.90 o
  -1  10  10      649.11      782.51    115.58 o
   0  10  10      277.26       91.89     88.90 o
   1  10  10     4066.95     4596.45    220.71 o
   2  10  10      894.85     1012.69    141.36 o
   3  10  10      334.81      372.34    103.88 o
   4  10  10       61.60      -63.09     84.86 o
  -5  11  10       48.22       68.18     93.67 o
  -4  11  10       64.41       90.99     95.09 o
  -3  11  10       20.83     -106.33     83.66 o
  -2  11  10      692.12      871.79    236.87 o
  -1  11  10      135.43      105.71     72.16 o
   0  11  10      233.40      190.91     72.55 o
   1  11  10      293.84      259.67    111.98 o
   2  11  10        3.96     -127.99     85.33 o
   3  11  10        2.72       -5.37     91.19 o
  -4  12  10        0.12       44.15     84.86 o
  -3  12  10       12.63        0.17    100.56 o
  -2  12  10        5.36        7.08     89.50 o
  -1  12  10        3.53      -76.67     86.58 o
   0  12  10       88.97       75.96    134.50 o
   1  12  10        0.20      -84.94    199.30 o
   2  12  10       50.10       97.85    102.71 o
   3  12  10       36.43     -129.00     93.19 o
  -4  13  10        6.50     -114.39     96.40 o
  -3  13  10      628.60      735.83    164.45 o
  -2  13  10        5.49      167.42    105.65 o
  -1  13  10       72.41       80.20    145.11 o
   0  13  10       12.28       30.56    121.22 o
   1  13  10        0.12     -126.10    105.73 o
   2  13  10       16.36     -134.02     89.35 o
   3  13  10      183.58      214.86    117.79 o
  -4  14  10       29.15      -20.09    123.13 o
  -3  14  10        8.85      -85.89    214.48 o
  -2  14  10        6.95      -29.49     77.70 o
  -1  14  10      259.99      189.25    139.58 o
   0  14  10      914.28     1075.65    228.40 o
   1  14  10      324.67      502.74    191.56 o
   2  14  10      401.96      330.11    131.55 o
  -3  15  10      137.20       51.50    200.92 o
  -2  15  10      362.40      163.40    154.20 o
  -1  15  10      462.29      517.57    179.42 o
   0  15  10      233.37      185.54    304.97 o
   1  15  10       33.83      133.35    232.41 o
   2  15  10      131.65      -22.39    136.83 o
  -2  16  10       86.41      194.94    151.85 o
  -1  16  10      397.57      305.70    316.53 o
   0  16  10      166.39       57.12    156.10 o
   1  16  10      433.08      242.90    220.46 o
  -1  17  10      456.81      445.51    203.49 o
   0  17  10       46.10      -36.43    255.14 o
  -6   1  11       65.75      -54.62    106.21 o
  -5   1  11      150.02      -17.61     90.83 o
  -4   1  11     1528.19     1476.08    136.80 o
  -3   1  11      135.71      113.04     49.86 o
  -2   1  11     2160.49     2482.32    123.98 o
  -1   1  11     2616.19     2605.69    152.55 o
   0   1  11        4.54      -26.64     48.55 o
   1   1  11      541.36      415.35     69.05 o
   2   1  11      398.54      385.89     66.33 o
   3   1  11        1.03      -27.33     61.81 o
   4   1  11      343.33      118.55    172.00 o
  -6   2  11     1031.94      767.05    294.84 o
  -5   2  11     1509.88     1411.04    158.18 o
  -4   2  11     2160.66     2240.56     96.23 o
  -3   2  11      334.50      390.09     61.83 o
  -2   2  11       60.62       40.95     43.20 o
  -1   2  11     3158.73     3106.78    222.80 o
   0   2  11     3842.20     4094.16    150.52 o
   1   2  11     4571.57     4764.20    139.04 o
   2   2  11     1942.96     1874.52     93.09 o
   3   2  11      273.87      126.93     94.93 o
   4   2  11       34.93      116.10     89.19 o
  -6   3  11       52.63       31.07    119.03 o
  -5   3  11      303.39      360.22    126.50 o
  -4   3  11     1374.04     1512.64     87.81 o
  -3   3  11     5377.08     5135.17    154.52 o
  -2   3  11     6587.07     6467.86    146.71 o
  -1   3  11     7141.21     7091.76    308.99 o
   0   3  11     2183.96     2236.40    148.92 o
   1   3  11      460.97      301.50     63.02 o
   2   3  11      425.21      506.11     85.28 o
   3   3  11      995.06      904.13    128.36 o
   4   3  11      454.83      545.64    117.08 o
  -6   4  11      874.08      872.61    212.72 o
  -5   4  11     2463.60     2789.05    301.79 o
  -4   4  11     5077.32     4670.16    143.95 o
  -3   4  11      199.30       55.77     51.57 o
  -2   4  11     1754.39     1708.14     85.06 o
  -1   4  11     4434.91     4034.98    161.01 o
   0   4  11     2778.23     2807.92    105.31 o
   1   4  11     4613.58     4863.12    243.83 o
   2   4  11     3578.70     3643.62    180.69 o
   3   4  11     1448.66     1303.33    148.92 o
   4   4  11      591.25      446.14    115.58 o
  -6   5  11        3.57      124.89    158.43 o
  -5   5  11      160.93      110.15     92.75 o
  -4   5  11     3471.07     3587.94    148.53 o
  -3   5  11      706.41      783.16     79.06 o
  -2   5  11     5340.31     5212.48    141.58 o
  -1   5  11     5894.96     5511.09    157.16 o
   0   5  11      308.00      290.83     66.48 o
   1   5  11     2457.02     2492.22    137.98 o
   2   5  11     1100.24      963.58    109.82 o
   3   5  11       29.26       21.94    107.97 o
   4   5  11      819.14     1040.17    145.11 o
  -5   6  11     1117.25     1141.56    112.76 o
  -4   6  11     2068.85     1851.76    225.21 o
  -3   6  11      193.69      118.67     61.47 o
  -2   6  11      447.22      527.27     66.32 o
  -1   6  11      598.99      543.23     95.46 o
   0   6  11      246.98      194.65     64.34 o
   1   6  11     1904.36     1762.57    125.62 o
   2   6  11     1538.55     1615.43    129.32 o
   3   6  11      700.30      649.31    130.96 o
   4   6  11      352.20      332.68    128.38 o
  -5   7  11       37.91      -29.28     66.43 o
  -4   7  11       11.35      -38.44     57.94 o
  -3   7  11       84.14       70.06     87.24 o
  -2   7  11      136.00      144.64     83.60 o
  -1   7  11      287.41      130.86     88.50 o
   0   7  11       38.42       18.52     63.86 o
   1   7  11      823.62      798.17    136.09 o
   2   7  11       32.18       89.61     74.30 o
   3   7  11        8.33      -57.44     72.36 o
   4   7  11       86.50      -23.45    180.90 o
  -5   8  11       37.82       14.64     76.46 o
  -4   8  11      209.10      154.06     95.98 o
  -3   8  11      484.98      385.16     80.80 o
  -2   8  11     1136.97     1377.44    192.93 o
  -1   8  11      265.86      188.35     86.07 o
   0   8  11      103.05       35.13    110.02 o
   1   8  11       39.25      -41.23     68.14 o
   2   8  11       17.46        6.87     79.87 o
   3   8  11        1.30     -118.15     78.77 o
   4   8  11       64.77       84.70    133.85 o
  -5   9  11      198.15       66.79     85.07 o
  -4   9  11        2.15      172.75     79.06 o
  -3   9  11     1012.16      889.89    150.36 o
  -2   9  11       33.30      117.11     80.86 o
  -1   9  11      525.36      668.48    116.94 o
   0   9  11      378.56      199.54     86.55 o
   1   9  11      327.59      265.63     86.85 o
   2   9  11      182.11       46.62    109.56 o
   3   9  11      251.40      123.73    107.37 o
   4   9  11        0.87      228.30    130.87 o
  -5  10  11      502.21      581.61    154.75 o
  -4  10  11      353.90      344.47     95.52 o
  -3  10  11      158.33      164.71     98.62 o
  -2  10  11        9.25      -55.85     83.45 o
  -1  10  11      617.59      699.92    186.77 o
   0  10  11      748.50     1030.59    160.72 o
   1  10  11      584.73      466.23    117.28 o
   2  10  11      745.94      820.23    131.79 o
   3  10  11      189.50      130.87     96.61 o
  -4  11  11      573.46      490.73    158.52 o
  -3  11  11      589.94      686.86    113.47 o
  -2  11  11      550.68      867.99    146.06 o
  -1  11  11      739.55      782.03    146.27 o
   0  11  11      408.86      609.75    142.70 o
   1  11  11      164.41      -88.56     86.58 o
   2  11  11       38.08       85.94    103.00 o
   3  11  11      106.86       85.06    105.95 o
  -4  12  11      626.32      704.61    172.00 o
  -3  12  11      653.12      521.60    115.04 o
  -2  12  11       96.34       80.16    102.23 o
  -1  12  11      320.28      431.92    228.43 o
   0  12  11      913.30     1534.61    248.63 o
   1  12  11      562.13      594.74    134.62 o
   2  12  11     1302.62      997.66    153.49 o
   3  12  11      501.32      534.89    136.12 o
  -4  13  11      365.93      388.27    131.77 o
  -3  13  11      584.11      545.75    160.39 o
  -2  13  11      198.34      120.37    109.09 o
  -1  13  11     1526.49     1573.92    262.71 o
   0  13  11      209.37      102.88    155.61 o
   1  13  11       13.90      142.05    138.93 o
   2  13  11       38.67      -34.61    104.42 o
  -3  14  11       99.44       -2.41    124.02 o
  -2  14  11      193.79      172.19    220.85 o
  -1  14  11      603.45      507.31    164.80 o
   0  14  11       21.81      -11.80    155.74 o
   1  14  11      444.91      468.70    163.77 o
   2  14  11      495.86      336.81    138.75 o
  -3  15  11       44.01      -19.78    123.43 o
  -2  15  11      108.05       27.42    145.13 o
  -1  15  11      245.50      260.93    498.72 o
   0  15  11       93.18      251.93    177.36 o
   1  15  11      122.92      225.58    183.04 o
  -2  16  11       38.50      -20.40    146.72 o
  -1  16  11        1.27       36.42    163.32 o
   0  16  11        8.32      -68.63    149.49 o
  -6   0  12     2328.42     2541.66    319.02 o
  -5   0  12     1161.66     1640.93    229.11 o
  -4   0  12     5652.56     5835.82    245.42 o
  -3   0  12       12.88        8.95     75.49 o
  -2   0  12      766.75      558.66    123.97 o
  -1   0  12        2.73      -49.90     76.20 o
   0   0  12     5179.37     4945.98    522.63 o
   1   0  12     3442.34     3554.33    185.13 o
   2   0  12     7982.89     7457.55    337.41 o
   3   0  12      732.24      538.08    131.66 o
   4   0  12      993.58     1091.63    208.81 o
  -6   1  12       47.17       37.74    109.29 o
  -5   1  12       20.55       48.43     98.04 o
  -4   1  12      461.29      510.51     75.29 o
  -3   1  12     4549.05     4910.27    172.69 o
  -2   1  12     2978.89     3196.54    174.93 o
  -1   1  12    10203.13     8870.53    309.29 o
   0   1  12      430.70      282.90     70.38 o
   1   1  12     1518.78     1376.24     96.72 o
   2   1  12       73.08      -24.07     57.48 o
   3   1  12      740.86      624.19    108.16 o
   4   1  12      660.43      601.74    130.19 o
  -6   2  12      999.45      982.70    162.51 o
  -5   2  12      488.49      422.09    135.45 o
  -4   2  12     3062.14     3083.23    134.48 o
  -3   2  12      642.66      610.31     71.58 o
  -2   2  12      113.05      198.65     50.25 o
  -1   2  12      275.81      196.01     72.75 o
   0   2  12     3337.94     3364.61    137.28 o
   1   2  12     2024.59     1874.77    135.53 o
   2   2  12     1600.13     1845.56    133.44 o
   3   2  12      363.27      484.96    113.14 o
   4   2  12      466.38      517.89    123.95 o
  -6   3  12       27.62       43.08    174.20 o
  -5   3  12        5.39       12.93    101.46 o
  -4   3  12      327.94      169.19     62.34 o
  -3   3  12      776.65      773.42     84.68 o
  -2   3  12        6.52       40.83     45.08 o
  -1   3  12     1438.71     1661.37    134.76 o
   0   3  12      109.00       67.48     51.92 o
   1   3  12      879.10      835.83    102.59 o
   2   3  12        0.68      -68.59     58.54 o
   3   3  12      122.18      239.49     97.86 o
   4   3  12       11.55       93.92     95.02 o
  -5   4  12       14.43        3.90     64.32 o
  -4   4  12      590.44      597.60     72.74 o
  -3   4  12      141.12      122.37     57.19 o
  -2   4  12       72.04      140.94     55.15 o
  -1   4  12       54.56      -25.58     48.20 o
   0   4  12       66.38      -19.60     42.02 o
   1   4  12      165.44      293.10     65.74 o
   2   4  12        2.78     -102.37     68.24 o
   3   4  12      275.43      323.95    101.83 o
   4   4  12       29.89       -7.71     95.45 o
  -5   5  12       14.93       14.26     51.75 o
  -4   5  12      498.38      524.88     72.93 o
  -3   5  12      363.70      372.49     69.83 o
  -2   5  12       25.11      -50.65     42.63 o
  -1   5  12      288.41      399.89     67.85 o
   0   5  12     1199.21     1287.77     87.32 o
   1   5  12       92.77       12.68     55.62 o
   2   5  12       36.01       10.54     69.82 o
   3   5  12      185.56      192.16    138.69 o
   4   5  12      150.87      157.95    158.97 o
  -5   6  12      509.36      620.70     84.58 o
  -4   6  12      761.51      830.33     89.89 o
  -3   6  12      388.15      524.81     82.92 o
  -2   6  12       62.63       54.97     65.28 o
  -1   6  12      995.84      990.59    110.06 o
   0   6  12     2847.72     2818.24    141.63 o
   1   6  12     1405.40     1543.38    123.65 o
   2   6  12     1476.50     1795.53    168.82 o
   3   6  12      391.79      642.92    138.33 o
   4   6  12       62.30      162.22    168.30 o
  -5   7  12       26.37       46.03     79.35 o
  -4   7  12      387.39      345.17     68.40 o
  -3   7  12     3303.14     3115.19    178.79 o
  -2   7  12     2013.03     2088.06    156.20 o
  -1   7  12     1755.79     1776.92    156.08 o
   0   7  12      790.28      976.10    144.53 o
   1   7  12        1.90      -42.98     67.22 o
   2   7  12       47.35        3.95     79.74 o
   3   7  12      162.22      193.75    110.01 o
   4   7  12      468.20      463.07    147.84 o
  -5   8  12     1775.49     1842.83    157.33 o
  -4   8  12     1612.11     1510.81    135.02 o
  -3   8  12      329.52      348.74     88.24 o
  -2   8  12       68.20      153.58     90.87 o
  -1   8  12      318.35      243.94     93.59 o
   0   8  12     1467.04     1513.70    127.14 o
   1   8  12     1283.64     1336.73    248.69 o
   2   8  12     1725.84     1935.76    224.18 o
   3   8  12      461.26      504.71    110.78 o
  -5   9  12        8.42       -9.22     86.40 o
  -4   9  12      419.40      397.86     97.82 o
  -3   9  12     2875.65     2680.68    175.51 o
  -2   9  12      866.98      875.55    215.67 o
  -1   9  12     3579.22     3513.89    218.19 o
   0   9  12      199.92       89.80     75.25 o
   1   9  12      114.87       38.54     90.89 o
   2   9  12      131.98        4.34     92.54 o
   3   9  12      153.04       46.61    100.42 o
  -4  10  12     1735.25     1715.81    152.07 o
  -3  10  12      609.42      511.41    126.06 o
  -2  10  12      478.64      555.07    149.81 o
  -1  10  12      107.40      324.35    138.09 o
   0  10  12      742.22      620.32    145.14 o
   1  10  12       41.51     -121.76     81.17 o
   2  10  12      661.59      564.93    122.34 o
   3  10  12       92.27      197.86    104.34 o
  -4  11  12        4.60       30.07    184.97 o
  -3  11  12      500.66      493.17    120.93 o
  -2  11  12        1.43      -55.75     96.66 o
  -1  11  12      461.38      500.72    170.62 o
   0  11  12      164.35       54.40    211.68 o
   1  11  12      406.90      344.63    114.29 o
   2  11  12       30.39       53.44    101.49 o
   3  11  12        0.38       37.34    102.69 o
  -4  12  12       84.24       97.76    191.20 o
  -3  12  12        2.75     -110.88     73.92 o
  -2  12  12      389.81      376.32    122.83 o
  -1  12  12       57.99     -117.89    201.32 o
   0  12  12        3.85       55.37    153.25 o
   1  12  12        0.49     -140.12    113.41 o
   2  12  12      184.36       40.87    111.00 o
  -3  13  12       51.30       90.30     96.46 o
  -2  13  12      295.49      344.61    162.76 o
  -1  13  12       79.28      386.81    165.44 o
   0  13  12      127.59      246.15    170.22 o
   1  13  12      143.26      -70.88    149.38 o
   2  13  12       29.14     -111.43    106.34 o
  -3  14  12      256.22      160.39    137.35 o
  -2  14  12        0.07       59.75    154.76 o
  -1  14  12       59.51      -34.52    126.79 o
   0  14  12      297.22      423.13    252.35 o
   1  14  12      346.47      367.08    163.54 o
  -2  15  12      521.24      402.02    176.00 o
  -1  15  12      190.74      625.22    198.93 o
   0  15  12      100.63      274.11    185.53 o
  -5   1  13        0.24      -11.06     94.81 o
  -4   1  13      343.54      365.87     76.03 o
  -3   1  13     1244.96     1291.52    153.63 o
  -2   1  13        2.11      -41.41     54.70 o
  -1   1  13       24.71       34.04     51.02 o
   0   1  13      158.25      301.45     79.41 o
   1   1  13      701.55      778.72     94.30 o
   2   1  13        2.59       44.86     63.81 o
   3   1  13       91.00       23.29     82.14 o
   4   1  13       54.10     -154.15    102.77 o
  -5   2  13      675.31      959.57    165.42 o
  -4   2  13      709.40      757.12     82.32 o
  -3   2  13      888.97      717.11     78.68 o
  -2   2  13        0.25      -80.53     53.82 o
  -1   2  13        0.61        0.45     40.30 o
   0   2  13     2345.52     2299.16    208.10 o
   1   2  13     1073.76     1105.57    118.50 o
   2   2  13      811.94      974.36     96.91 o
   3   2  13      296.65      302.36    106.31 o
   4   2  13      190.10        5.65    106.76 o
  -5   3  13      345.48      315.28     81.65 o
  -4   3  13       69.93       86.58     60.69 o
  -3   3  13     2544.93     2528.48    127.04 o
  -2   3  13     2536.12     2651.80    118.83 o
  -1   3  13     2035.97     2100.66    162.38 o
   0   3  13     1494.76     1677.91    104.46 o
   1   3  13      271.05      225.42     74.69 o
   2   3  13       79.14      -11.85     89.43 o
   3   3  13      472.50      355.75    114.42 o
   4   3  13      264.40      337.00    117.04 o
  -5   4  13     2265.30     2371.26    163.22 o
  -4   4  13     3221.59     3458.76    159.86 o
  -3   4  13      690.23      701.61     87.81 o
  -2   4  13      368.50      344.29     65.85 o
  -1   4  13       27.42       45.88     59.97 o
   0   4  13     1033.04     1142.11     87.15 o
   1   4  13     1138.87     1152.41     99.09 o
   2   4  13     3967.25     4000.90    439.75 o
   3   4  13      596.93      603.52    142.82 o
   4   4  13      266.48      349.08    229.36 o
  -5   5  13       35.63       78.86     60.02 o
  -4   5  13       29.29       55.10     58.34 o
  -3   5  13     3484.16     3830.30    175.39 o
  -2   5  13     2383.40     2633.19    130.89 o
  -1   5  13     7010.01     7544.61    210.39 o
   0   5  13      898.36      966.28    115.52 o
   1   5  13      227.35      232.13     67.33 o
   2   5  13        4.27       -8.07     92.93 o
   3   5  13      490.02      547.10    131.35 o
  -5   6  13      547.68      505.84     84.78 o
  -4   6  13     1005.48     1207.69    128.55 o
  -3   6  13     2395.21     2079.91    151.15 o
  -2   6  13       98.08       58.91     68.49 o
  -1   6  13      377.16      330.79    117.37 o
   0   6  13     2959.78     2928.46    178.44 o
   1   6  13     1136.33     1153.71    115.24 o
   2   6  13      920.23     1219.44    134.79 o
   3   6  13      232.67      251.64    122.52 o
  -5   7  13       12.14       -8.22     79.28 o
  -4   7  13        0.76      -63.58     76.07 o
  -3   7  13     1081.40     1127.75    121.31 o
  -2   7  13      432.54      316.07    141.88 o
  -1   7  13      503.86      462.90     95.76 o
   0   7  13      815.75      818.35    121.48 o
   1   7  13       42.06        5.90     90.66 o
   2   7  13      599.39      673.27    113.96 o
   3   7  13      226.37       89.12    127.83 o
  -5   8  13        5.27       19.11     85.33 o
  -4   8  13      200.81      125.15     65.43 o
  -3   8  13      111.11      111.63     78.79 o
  -2   8  13        6.26       84.43    109.77 o
  -1   8  13      315.58      241.69    144.54 o
   0   8  13       11.90     -106.61     71.07 o
   1   8  13       17.00      -11.62     84.20 o
   2   8  13      275.51      339.74    128.52 o
   3   8  13       43.90       32.99    137.07 o
  -4   9  13      379.01      355.73     79.55 o
  -3   9  13      378.77      355.13    112.45 o
  -2   9  13      496.17      348.25    138.11 o
  -1   9  13      217.99       74.14    236.79 o
   0   9  13      201.89      275.33    173.24 o
   1   9  13       53.82      -82.33     84.38 o
   2   9  13      125.66      113.04     95.70 o
   3   9  13      100.81       73.29     98.34 o
  -4  10  13      527.13      541.32    127.62 o
  -3  10  13      260.62      376.50    114.74 o
  -2  10  13      443.00      552.51    157.81 o
  -1  10  13      382.81      456.75    173.51 o
   0  10  13      671.08      528.89    145.95 o
   1  10  13      975.14     1072.36    212.56 o
   2  10  13      398.50      279.46    121.18 o
  -4  11  13       97.14       78.86    104.47 o
  -3  11  13      909.13      838.09    153.18 o
  -2  11  13     1401.43     1384.01    239.19 o
  -1  11  13     1462.87     1645.42    250.83 o
   0  11  13      492.02      713.18    156.47 o
   1  11  13       50.95      142.05    132.80 o
   2  11  13      233.62       25.40    104.08 o
  -3  12  13      470.87      438.36    127.67 o
  -2  12  13        2.78      128.07    142.77 o
  -1  12  13        2.19      -84.70    112.20 o
   0  12  13      264.39      155.26    164.19 o
   1  12  13      564.07      714.07    165.89 o
   2  12  13      500.69      676.95    143.73 o
  -3  13  13      733.83      638.14    130.39 o
  -2  13  13     1002.48     1173.72    233.16 o
  -1  13  13      467.93      633.98    195.59 o
   0  13  13      750.77      996.66    225.18 o
   1  13  13       73.77       26.62    245.92 o
  -2  14  13      221.60       84.13    154.92 o
  -1  14  13        1.10      -87.66    139.52 o
   0  14  13      315.92      268.83    201.02 o
  -5   0  14     2424.97     2136.01    285.44 o
  -4   0  14     3256.27     2996.52    253.76 o
  -3   0  14     4546.65     4283.20    252.23 o
  -2   0  14      624.41      474.91    138.02 o
  -1   0  14      323.43      411.43    125.71 o
   0   0  14      634.13      711.27    273.48 o
   1   0  14      621.73      593.06    135.12 o
   2   0  14     1876.91     1958.79    246.91 o
   3   0  14      652.55      877.82    375.53 o
  -5   1  14       86.55      213.84    132.45 o
  -4   1  14      347.75      367.61     78.89 o
  -3   1  14     1768.27     1823.65    148.92 o
  -2   1  14     3542.73     3183.13    192.51 o
  -1   1  14     3590.26     4114.82    259.07 o
   0   1  14     2675.34     2764.28    210.71 o
   1   1  14      114.37       79.99     72.31 o
   2   1  14        2.62        8.62     86.08 o
   3   1  14      330.47      377.42    137.29 o
  -5   2  14     1439.51     1499.89    130.78 o
  -4   2  14      547.64      632.44     80.61 o
  -3   2  14     1362.24     1599.95    113.01 o
  -2   2  14      172.63      199.53     73.99 o
  -1   2  14       15.25      -52.67     45.73 o
   0   2  14      346.20      446.79     93.66 o
   1   2  14     1613.84     1452.22    176.42 o
   2   2  14      638.73      610.00    122.82 o
   3   2  14      318.34      143.98    107.33 o
  -5   3  14        1.63       80.82     59.65 o
  -4   3  14        4.01      -55.74     55.37 o
  -3   3  14      566.28      794.74     88.65 o
  -2   3  14      503.09      695.05     93.64 o
  -1   3  14      120.32      121.28     64.27 o
   0   3  14      290.37      342.45     77.25 o
   1   3  14       10.49      135.39    164.64 o
   2   3  14      342.95      246.22    196.91 o
   3   3  14       28.27       46.88    100.84 o
  -5   4  14       70.87       45.90     64.27 o
  -4   4  14       21.49      102.27     74.77 o
  -3   4  14      157.58      171.21     66.20 o
  -2   4  14       46.26       33.72     55.07 o
  -1   4  14      197.73      278.13     71.91 o
   0   4  14       44.84      -28.61     53.37 o
   1   4  14        5.80       16.40    121.69 o
   2   4  14      126.85      150.94    118.52 o
   3   4  14       40.32       50.57    106.53 o
  -5   5  14        0.29      -15.17     62.23 o
  -4   5  14       47.81       44.47     63.20 o
  -3   5  14     1045.19     1000.40    104.97 o
  -2   5  14     1356.77     1312.36    109.65 o
  -1   5  14        5.75       13.56     63.37 o
   0   5  14      136.82      102.47    144.61 o
   1   5  14       73.75      -31.58     95.73 o
   2   5  14       63.22       92.86     98.05 o
   3   5  14      121.59      149.29    107.74 o
  -5   6  14      561.23      597.38    103.34 o
  -4   6  14      636.25      561.24     94.46 o
  -3   6  14      655.48      674.77    140.17 o
  -2   6  14      124.91      -70.25     70.27 o
  -1   6  14       19.67       82.31     87.88 o
   0   6  14      983.56      990.27    164.39 o
   1   6  14      458.28      439.10    138.11 o
   2   6  14      393.90      365.08    158.25 o
   3   6  14      123.06      222.44    119.28 o
  -4   7  14      451.13      303.99     84.27 o
  -3   7  14      537.94      691.16    125.28 o
  -2   7  14     1794.75     1789.18    302.18 o
  -1   7  14     1408.09     1535.43    238.79 o
   0   7  14     1252.32     1362.29    189.45 o
   1   7  14       77.28      263.72    117.22 o
   2   7  14       66.17      132.15     89.15 o
   3   7  14      123.66      155.09    120.18 o
  -4   8  14     1025.29      912.43    125.53 o
  -3   8  14      946.15      846.39    135.64 o
  -2   8  14        0.32      -79.59     98.14 o
  -1   8  14       91.03       14.55    127.10 o
   0   8  14      115.18      218.89    115.15 o
   1   8  14      487.42      510.40    180.00 o
   2   8  14      899.86      805.61    303.99 o
  -4   9  14        1.02       13.95     75.72 o
  -3   9  14      560.70      653.40    220.53 o
  -2   9  14     1684.77     1669.34    224.32 o
  -1   9  14     1304.80     1503.97    241.42 o
   0   9  14     1454.38     1836.20    272.13 o
   1   9  14      310.74      426.53    144.22 o
   2   9  14       16.71      290.63    137.90 o
  -4  10  14      185.61      220.31     87.70 o
  -3  10  14      300.77      253.56    115.72 o
  -2  10  14       28.97      184.98    184.98 o
  -1  10  14      232.16      162.56    146.93 o
   0  10  14      631.53      558.27    189.52 o
   1  10  14      498.40      896.59    185.86 o
   2  10  14      388.77      333.36    151.86 o
  -3  11  14      109.94     -128.29    172.50 o
  -2  11  14      503.99      811.66    260.72 o
  -1  11  14       33.35       15.79    137.76 o
   0  11  14      271.18      695.22    225.07 o
   1  11  14       38.66       86.86    155.19 o
   2  11  14       49.63     -160.40    106.93 o
  -3  12  14      226.60       46.30    205.39 o
  -2  12  14        0.73      133.95    198.53 o
  -1  12  14        2.13      -80.73    216.47 o
   0  12  14        1.36       46.23    436.92 o
   1  12  14        2.39      -10.52    160.80 o
  -2  13  14      171.51      270.17    168.22 o
  -1  13  14       12.21       76.81    160.07 o
   0  13  14        9.41      -18.39    177.00 o
  -5   1  15       18.89       38.78     62.70 o
  -4   1  15       11.78       23.61     77.91 o
  -3   1  15      283.83      352.93     94.24 o
  -2   1  15      819.49      826.13    101.28 o
  -1   1  15      656.95      550.93    126.36 o
   0   1  15      223.38       41.36     98.84 o
   1   1  15       96.05        0.75     87.73 o
   2   1  15        0.52      152.63    102.78 o
   3   1  15       25.80       78.89    103.57 o
  -5   2  15      707.25      577.05     90.77 o
  -4   2  15      664.81      675.85    123.85 o
  -3   2  15     1044.77     1407.87    207.20 o
  -2   2  15      519.53      239.15     85.60 o
  -1   2  15       54.37       27.23    114.10 o
   0   2  15      186.55      204.95    126.77 o
   1   2  15      564.03      419.09    126.37 o
   2   2  15      439.50      377.06    163.23 o
   3   2  15      350.95      347.14    148.63 o
  -5   3  15       24.22        0.48     69.92 o
  -4   3  15      652.66      886.90    138.44 o
  -3   3  15      686.67      805.24    113.21 o
  -2   3  15     2583.96     2659.81    178.01 o
  -1   3  15     2227.19     2545.95    259.52 o
   0   3  15     3213.85     3286.32    231.48 o
   1   3  15      165.16       78.57    132.35 o
   2   3  15       15.20      -66.37    121.08 o
   3   3  15      141.88       -3.09    129.70 o
  -5   4  15     1161.54     1079.67    119.30 o
  -4   4  15     1026.49      984.21    153.06 o
  -3   4  15     2563.81     2703.40    220.50 o
  -2   4  15      142.28       81.19    102.83 o
  -1   4  15      260.37      155.83    129.77 o
   0   4  15      514.13      484.45    139.27 o
   1   4  15      694.80      817.20    207.77 o
   2   4  15      690.56      802.52    334.47 o
   3   4  15      574.39      469.80    188.92 o
  -4   5  15      230.50      281.12     86.47 o
  -3   5  15     1041.81     1117.04    145.14 o
  -2   5  15     1743.40     1928.77    180.47 o
  -1   5  15     1624.44     1598.24    310.55 o
   0   5  15     1616.93     1913.60    209.93 o
   1   5  15      126.94      140.68    153.45 o
   2   5  15        3.14     -128.74    114.64 o
   3   5  15      105.22      -28.45    146.26 o
  -4   6  15      499.14      526.79    111.31 o
  -3   6  15      365.03      706.32    158.74 o
  -2   6  15        5.56      -71.38     96.87 o
  -1   6  15       22.66      -64.58    137.93 o
   0   6  15      205.47      250.69    133.94 o
   1   6  15      419.68      169.59    118.88 o
   2   6  15      303.73      358.02    245.97 o
  -4   7  15       82.71      -64.88     92.73 o
  -3   7  15      110.90      148.15    132.75 o
  -2   7  15      487.51      252.75    175.41 o
  -1   7  15        7.41       38.38    130.71 o
   0   7  15      268.23      396.97    177.62 o
   1   7  15       12.74       64.80    119.41 o
   2   7  15       10.95       68.62    175.41 o
  -4   8  15        8.19        1.33    100.06 o
  -3   8  15      232.35      340.49    153.48 o
  -2   8  15        0.57      -26.15    120.83 o
  -1   8  15        1.22       37.92    127.43 o
   0   8  15       37.03     -123.54    100.36 o
   1   8  15       11.24      -47.31    139.38 o
   2   8  15       11.52      -63.32    114.02 o
  -4   9  15      124.66       23.38    104.28 o
  -3   9  15       85.79       91.71    107.88 o
  -2   9  15      674.80      408.66    174.14 o
  -1   9  15      132.00      233.12    148.78 o
   0   9  15        7.62      161.58    157.16 o
   1   9  15        4.07      120.78    215.67 o
   2   9  15        3.07      -71.21    115.99 o
  -3  10  15       44.32      -17.69    124.91 o
  -2  10  15        0.60       15.95    151.49 o
  -1  10  15       56.38      193.41    164.29 o
   0  10  15      281.20      289.84    166.66 o
   1  10  15      205.10      -60.01    141.08 o
  -3  11  15      613.21      445.78    216.07 o
  -2  11  15      508.31      413.80    239.99 o
  -1  11  15      572.65      742.65    219.32 o
   0  11  15      117.58       58.00    175.07 o
   1  11  15       60.83     -214.89    209.29 o
  -2  12  15       30.52      -33.49    172.22 o
  -1  12  15       69.81       20.00    151.46 o
   0  12  15      168.81      331.62    189.90 o
  -4   0  16      355.86      364.26    141.89 o
  -3   0  16      975.73      458.45    201.72 o
  -2   0  16      141.93       95.68    164.25 o
  -1   0  16        2.10      371.54    193.75 o
   0   0  16      313.44      377.92    207.30 o
   1   0  16     1329.19     1689.49    340.45 o
   2   0  16      322.90       75.07    146.61 o
  -4   1  16      366.57      273.99     96.71 o
  -3   1  16      582.23      617.43    113.02 o
  -2   1  16     2196.19     2298.24    204.05 o
  -1   1  16      732.97      558.76    263.11 o
   0   1  16     2166.50     2079.10    259.17 o
   1   1  16      344.61      229.49    116.23 o
   2   1  16       25.98        7.44    137.12 o
  -4   2  16      571.08      575.17    107.27 o
  -3   2  16      471.53      472.73    119.75 o
  -2   2  16      396.64      221.60    238.00 o
  -1   2  16       58.00      -88.75     88.50 o
   0   2  16      155.46      217.71    128.72 o
   1   2  16      280.24      316.59    119.36 o
   2   2  16      236.65      320.25    174.10 o
  -4   3  16       25.53       33.91     73.62 o
  -3   3  16      109.69       59.11     97.83 o
  -2   3  16      757.17     1062.89    176.24 o
  -1   3  16       95.24      125.95    102.44 o
   0   3  16      845.20      974.31    273.48 o
   1   3  16       22.98       63.53    136.03 o
   2   3  16        8.83      -66.43    129.50 o
  -4   4  16        0.03      150.84     84.65 o
  -3   4  16      254.03      296.45    108.41 o
  -2   4  16       23.58     -125.10     83.40 o
  -1   4  16       11.49       74.66     95.01 o
   0   4  16        0.12        4.42    133.81 o
   1   4  16        0.23      -55.03    120.62 o
   2   4  16       26.08      -95.36    130.96 o
  -4   5  16      102.19       10.31     91.93 o
  -3   5  16      154.32      127.23    161.13 o
  -2   5  16       88.68        4.89    102.38 o
  -1   5  16      275.79      511.07    228.83 o
   0   5  16      144.62      160.32    180.59 o
   1   5  16       51.65      378.40    174.16 o
   2   5  16       24.75      124.30    151.27 o
  -4   6  16      286.52      233.67    118.34 o
  -3   6  16      226.59      360.85    143.85 o
  -2   6  16       15.84       79.73    157.87 o
  -1   6  16        1.29      -32.69    158.66 o
   0   6  16      154.25       59.53    302.58 o
   1   6  16      484.65      962.35    230.24 o
   2   6  16      102.43      134.77    166.19 o
  -4   7  16      326.92      360.81    305.77 o
  -3   7  16      694.28      844.35    255.14 o
  -2   7  16     1426.57     1353.03    329.29 o
  -1   7  16     1523.77     1316.35    318.92 o
   0   7  16      574.56      568.70    190.07 o
   1   7  16      221.57      199.97    130.94 o
   2   7  16       19.80       76.06    168.34 o
  -3   8  16      645.31      701.63    237.60 o
  -2   8  16      283.34      289.42    209.69 o
  -1   8  16       17.63      -33.41    150.00 o
   0   8  16      247.91      241.62    307.76 o
   1   8  16      802.72      864.49    249.56 o
  -3   9  16      313.15      307.76    196.14 o
  -2   9  16     1115.07     1291.64    323.71 o
  -1   9  16      635.19      990.37    236.12 o
   0   9  16      685.86      598.13    221.54 o
   1   9  16       35.42      190.37    182.27 o
  -2  10  16       95.96      507.88    219.26 o
  -1  10  16        0.08      -44.72    141.08 o
   0  10  16       31.69     -199.65    133.10 o
  -2  11  16      147.26      141.12    189.76 o
  -1  11  16       34.30      173.64    177.86 o
  -4   1  17      103.73      110.50     94.96 o
  -3   1  17      321.04      256.51    123.14 o
  -2   1  17      376.15      256.29    136.70 o
  -1   1  17      130.15      119.35    122.31 o
   0   1  17      202.08      288.91    130.71 o
   1   1  17       86.84       97.84    122.38 o
   2   1  17        0.32      -49.50    106.35 o
  -4   2  17      621.58      586.10    137.85 o
  -3   2  17      194.27      252.80    138.96 o
  -2   2  17      102.98       72.48    150.69 o
  -1   2  17      212.30      303.10    227.63 o
   0   2  17      127.35       45.45    169.03 o
   1   2  17      551.60      602.80    194.86 o
   2   2  17      140.51      258.47    158.66 o
  -4   3  17      220.58      325.67    106.99 o
  -3   3  17      446.12      329.61    305.37 o
  -2   3  17     2055.60     2840.79    272.03 o
  -1   3  17     1112.75     1262.14    291.81 o
   0   3  17      585.09      538.18    236.80 o
   1   3  17      350.97      467.75    201.87 o
   2   3  17        4.15      115.49    156.79 o
  -4   4  17     1390.90     1783.88    311.14 o
  -3   4  17      359.21      271.95    402.24 o
  -2   4  17      226.92      289.85    131.00 o
  -1   4  17       56.03      202.52    190.56 o
   0   4  17       13.41      389.09    209.69 o
   1   4  17     1108.74      715.90    210.48 o
  -3   5  17      100.28       81.67    212.48 o
  -2   5  17     1295.34     1573.09    331.68 o
  -1   5  17      690.43     1111.45    307.76 o
   0   5  17      644.18      911.83    226.63 o
   1   5  17      407.80      199.27    181.89 o
  -3   6  17      226.39      351.61    192.95 o
  -2   6  17      759.26      652.20    255.94 o
  -1   6  17        6.43      -33.49    153.88 o
   0   6  17       12.42       54.69    153.08 o
   1   6  17      345.36      451.77    202.22 o
  -3   7  17       10.04     -153.88    152.29 o
  -2   7  17      289.57      -38.27    169.03 o
  -1   7  17       86.92      298.99    203.31 o
   0   7  17      258.36      108.53    185.37 o
   1   7  17      275.24      320.12    245.97 o
  -2   8  17      120.64      -51.82    171.42 o
  -1   8  17        5.78        6.38    175.41 o
   0   8  17      117.21      108.31    157.28 o
  -2   9  17        4.75      112.42    204.91 o
  -1   9  17       44.25      -17.54    221.65 o
   0   9  17       27.00     -176.69    297.40 o
  -3   0  18      635.60      648.21    264.71 o
  -2   0  18      664.48      344.44    223.25 o
  -1   0  18       43.10      173.02    187.37 o
   0   0  18       64.32      204.11    199.33 o
   1   0  18      390.58      385.90    229.62 o
  -3   1  18      213.38      364.61    130.56 o
  -2   1  18      670.47      684.15    210.89 o
  -1   1  18     1864.29     1911.72    267.74 o
   0   1  18      145.02      175.14    136.10 o
   1   1  18      735.61      699.24    182.54 o
  -3   2  18      112.19      279.49    166.64 o
  -2   2  18      338.44      308.85    149.89 o
  -1   2  18       48.67      250.35    195.34 o
   0   2  18       20.25       55.01    184.98 o
   1   2  18      149.51        1.59    171.42 o
  -3   3  18       67.86     -138.75    169.43 o
  -2   3  18       77.72       48.64    174.61 o
  -1   3  18      397.16      491.14    220.85 o
   0   3  18       20.00      -51.82    180.99 o
   1   3  18      323.09      457.21    181.91 o
  -3   4  18       58.68      -85.03    122.79 o
  -2   4  18        1.89      -37.47    142.72 o
  -1   4  18        1.32      -16.74    178.60 o
   0   4  18       11.84     -114.81    150.69 o
   1   4  18        0.56       -5.78    148.15 o
  -3   5  18      164.65      193.75    186.57 o
  -2   5  18      246.91      490.34    221.65 o
  -1   5  18       95.64      475.99    244.77 o
   0   5  18      139.01       45.45    192.15 o
  -2   6  18       21.94      -32.69    162.65 o
  -1   6  18       59.53       55.81    183.38 o
   0   6  18       84.28      177.33    170.00 o
  -2   7  18      565.67      708.01    286.23 o
  -1   7  18      781.66     1038.89    306.96 o
  -2   1  19        8.33       21.53    177.80 o
  -1   1  19      281.04      255.14    220.06 o
   0   1  19       62.18       51.51    127.32 o
  -2   2  19       34.77      276.67    212.08 o
  -1   2  19        1.08      278.26    180.99 o
  -2   3  19      177.37       -3.19    169.03 o
  -1   3  19      861.15      896.17    281.45 o
 
